# Supplementary material for: Detergent-based separation of microbes from marine particles
Source: Appl Environ Microbiol. 2025 Sep 25;91(10):e01426-25. doi: 10.1128/aem.01426-25 (PMC12542791; doi:10.1128/aem.01426-25)
Supplement: Table S1 — Statistical evaluation of cell density increases via flow cytometry. [file aem.01426-25-s0007.xlsx]

## Sheet: Caption
Table S1. Statistical evaluation of cell density increases via flow cytometry.
Wilcoxon statistical significance of cell density increases in the FL-fraction in response to Tween treatments, measured by flow cytometry. Cell density values of Tween treatments were compared against the cell density values of the control treatments that received physical perturbation. Data included for the Wilcoxon tests were the shaken samples from Santa Monica collected in the fall on 11/26/…

## Sheet: Santa Monica, 5min, Shaking
Treatment	p value
Tween20 0.001%	0.191367
Tween20 0.005%	0.0404278
Tween20 0.01%	0.0404278
Tween20 0.1%	0.191367
Tween80 0.001%	0.0404278
Tween80 0.005%	0.0404278
Tween80 0.01%	0.0404278
Tween80 0.1%	0.0404278

## Sheet: Santa Monica, 10min, Shaking
Treatment	p value
Tween20 0.001%	0.0404278
Tween20 0.005%	0.0404278
Tween20 0.01%	0.0404278
Tween20 0.1%	0.0404278
Tween80 0.001%	0.0404278
Tween80 0.005%	0.0404278
Tween80 0.01%	0.0404278
Tween80 0.1%	0.0404278

## Sheet: SPOT, 5min, Shaking
Treatment	p value
Tween20 0.001%	0.0404278
Tween20 0.005%	0.0404278
Tween20 0.01%	0.0404278
Tween20 0.1%	0.05
Tween80 0.001%	0.0404278
Tween80 0.005%	0.0404278
Tween80 0.01%	0.0404278
Tween80 0.1%	0.0404278

## Sheet: SPOT, 10min, Shaking
Treatment	p value
Tween20 0.001%	0.0404278
Tween20 0.005%	0.0404278
Tween20 0.01%	0.0404278
Tween20 0.1%	0.05
Tween80 0.001%	0.0404278
Tween80 0.005%	0.0404278
Tween80 0.01%	0.0404278
Tween80 0.1%	0.0404278
