# Supplementary material for: Detergent-based separation of microbes from marine particles
Source: Appl Environ Microbiol. 2025 Sep 25;91(10):e01426-25. doi: 10.1128/aem.01426-25 (PMC12542791; doi:10.1128/aem.01426-25)
Supplement: Table S2 — PA-OTUs that increased with fold-change greater than one in response to Tween treatments. [file aem.01426-25-s0008.xlsx]

## Sheet: Caption
Table S2. PA-OTUs that increased with fold-change greater than one in response to Tween treatments.
Relative abundance for each OTU is displayed in both the Tween treatments and controls, along with the change in relative abundance in the Tween treatment relative to the control, and the corresponding fold change in relative abundance for each OTU.

## Sheet: TableS2_Tween_PA_OTUs_Changes_g
otu	Tween	Filter_Tween	treatment	Tween_mean_RelativeAbundance	Tween_min_RelativeAbundance	Tween_max_RelativeAbundance	Control	Filter_control	treatment_control	Control_mean_RelativeAbundance	Control_min_RelativeAbundance	Control_max_RelativeAbundance	RelAbundDiff	RelAbundDiff_min	RelAbundDiff_max	FoldChange	FoldChange_ymin	FoldChange_ymax
Otu00005	T20_001	Sterivex	Tween20_001_Sterivex	2.23559	2.10554	2.36563	None	Sterivex	NoTween_Sterivex	1.94577	1.80347	2.08807	0.28982	0.302071	0.277569	1.14895	1.16749	1.13293
Otu00007	T20_001	Sterivex	Tween20_001_Sterivex	1.67842	1.5771	1.77974	None	Sterivex	NoTween_Sterivex	1.50096	1.39976	1.60215	0.177464	0.177338	0.177591	1.11823	1.12669	1.11084
Otu00009	T20_001	Sterivex	Tween20_001_Sterivex	0.658577	0.612099	0.705055	None	Sterivex	NoTween_Sterivex	0.500703	0.455835	0.545571	0.157874	0.156264	0.159484	1.3153	1.34281	1.29233
Otu00011	T20_001	Sterivex	Tween20_001_Sterivex	0.156146	0.10715	0.205141	None	Sterivex	NoTween_Sterivex	0.123303	0.110588	0.136018	0.0328424	-0.00343821	0.0691231	1.26636	0.96891	1.50819
Otu00015	T20_001	Sterivex	Tween20_001_Sterivex	0.019014	0.0172855	0.0207426	None	Sterivex	NoTween_Sterivex	0.012676	0.0101645	0.0151875	0.00633801	0.00712099	0.00555504	1.5	1.70057	1.36576
Otu00019	T20_001	Sterivex	Tween20_001_Sterivex	0.0230473	0.0195425	0.0265521	None	Sterivex	NoTween_Sterivex	0.019014	0.0172855	0.0207426	0.00403328	0.00225705	0.00580952	1.21212	1.13057	1.28008
Otu00020	T20_001	Sterivex	Tween20_001_Sterivex	0.0397566	0.034571	0.0449423	None	Sterivex	NoTween_Sterivex	0.0259282	0.0198578	0.0319987	0.0138284	0.0147132	0.0129436	1.53333	1.74093	1.4045
Otu00024	T20_001	Sterivex	Tween20_001_Sterivex	0.0144046	0.0108998	0.0179094	None	Sterivex	NoTween_Sterivex	0.00806656	0.00576183	0.0103713	0.00633801	0.00513796	0.00753806	1.78571	1.89172	1.72682
Otu00025	T20_001	Sterivex	Tween20_001_Sterivex	0.0426375	0.036622	0.0486531	None	Sterivex	NoTween_Sterivex	0.0374519	0.0323307	0.0425731	0.00518565	0.00429135	0.00607995	1.13846	1.13273	1.14281
Otu00027	T20_001	Sterivex	Tween20_001_Sterivex	0.563507	0.533953	0.593061	None	Sterivex	NoTween_Sterivex	0.393533	0.342428	0.444638	0.169974	0.191525	0.148423	1.43192	1.55931	1.33381
Otu00028	T20_001	Sterivex	Tween20_001_Sterivex	0.0587707	0.0551724	0.0623689	None	Sterivex	NoTween_Sterivex	0.0437899	0.0422655	0.0453143	0.0149808	0.0129069	0.0170546	1.34211	1.30538	1.37636
Otu00031	T20_001	Sterivex	Tween20_001_Sterivex	0.709281	0.649358	0.769204	None	Sterivex	NoTween_Sterivex	0.621701	0.559655	0.683747	0.0875798	0.0897029	0.0854567	1.14087	1.16028	1.12498
Otu00032	T20_001	Sterivex	Tween20_001_Sterivex	0.431561	0.398157	0.464965	None	Sterivex	NoTween_Sterivex	0.31402	0.27625	0.351789	0.117541	0.121907	0.113175	1.37431	1.44129	1.32171
Otu00034	T20_001	Sterivex	Tween20_001_Sterivex	0.0311139	0.0284735	0.0337543	None	Sterivex	NoTween_Sterivex	0.00691419	0.0034571	0.0103713	0.0241997	0.0250164	0.023383	4.5	8.23624	3.25459
Otu00036	T20_001	Sterivex	Tween20_001_Sterivex	0.0144046	0.0118931	0.0169161	None	Sterivex	NoTween_Sterivex	0.00806656	0.00654212	0.009591	0.00633801	0.00535093	0.0073251	1.78571	1.81792	1.76375
Otu00041	T20_001	Sterivex	Tween20_001_Sterivex	0.00921893	0.00806656	0.0103713	None	Sterivex	NoTween_Sterivex	0.00691419	0.00518565	0.00864274	0.00230473	0.00288091	0.00172855	1.33333	1.55556	1.2
Otu00043	T20_001	Sterivex	Tween20_001_Sterivex	0.25813	0.231682	0.284578	None	Sterivex	NoTween_Sterivex	0.173431	0.154071	0.192791	0.0846989	0.077611	0.0917868	1.48837	1.50374	1.47609
Otu00044	T20_001	Sterivex	Tween20_001_Sterivex	0.0138284	0.0120998	0.0155569	None	Sterivex	NoTween_Sterivex	0.00979511	0.00576183	0.0138284	0.00403328	0.00633801	0.00172855	1.41176	2.1	1.125
Otu00046	T20_001	Sterivex	Tween20_001_Sterivex	0.664915	0.640301	0.68953	None	Sterivex	NoTween_Sterivex	0.497822	0.464843	0.530801	0.167093	0.175457	0.158729	1.33565	1.37745	1.29904
Otu00047	T20_001	Sterivex	Tween20_001_Sterivex	0.00518565	0.0034571	0.00691419	None	Sterivex	NoTween_Sterivex	0.00460946	0.00403328	0.00518565	0.000576183	-0.000576183	0.00172855	1.125	0.857143	1.33333
Otu00048	T20_001	Sterivex	Tween20_001_Sterivex	0.287515	0.258431	0.3166	None	Sterivex	NoTween_Sterivex	0.209731	0.200512	0.21895	0.0777847	0.0579192	0.0976502	1.37088	1.28886	1.44599
Otu00049	T20_001	Sterivex	Tween20_001_Sterivex	0.0950702	0.0890823	0.101058	None	Sterivex	NoTween_Sterivex	0.0852751	0.0762196	0.0943305	0.00979511	0.0128627	0.00672755	1.11486	1.16876	1.07132
Otu00050	T20_001	Sterivex	Tween20_001_Sterivex	0.401599	0.38758	0.415619	None	Sterivex	NoTween_Sterivex	0.363571	0.327089	0.400053	0.0380281	0.0604909	0.0155652	1.1046	1.18494	1.03891
Otu00053	T20_001	Sterivex	Tween20_001_Sterivex	0.00460946	0.0034571	0.00576183	None	Sterivex	NoTween_Sterivex	0.00288091	0.00135648	0.00440535	0.00172855	0.00210062	0.00135648	1.6	2.54858	1.30792
Otu00054	T20_001	Sterivex	Tween20_001_Sterivex	0.00633801	0.00382649	0.00884954	None	Sterivex	NoTween_Sterivex	0.00460946	0.0034571	0.00576183	0.00172855	0.000369391	0.00308771	1.375	1.10685	1.53589
Otu00055	T20_001	Sterivex	Tween20_001_Sterivex	0.00403328	0.00082523	0.00724133	None	Sterivex	NoTween_Sterivex	0.000576183	1.08E-19	0.00115237	0.0034571	0.00082523	0.00608897	7	7.6114E+15	6.28388
Otu00059	T20_001	Sterivex	Tween20_001_Sterivex	0.342253	0.305005	0.3795	None	Sterivex	NoTween_Sterivex	0.227016	0.215026	0.239006	0.115237	0.0899787	0.140494	1.50761	1.41845	1.58783
Otu00060	T20_001	Sterivex	Tween20_001_Sterivex	0.188412	0.171983	0.204841	None	Sterivex	NoTween_Sterivex	0.0875798	0.0805702	0.0945894	0.100832	0.0914128	0.110251	2.15132	2.13457	2.16558
Otu00062	T20_001	Sterivex	Tween20_001_Sterivex	0.0132522	0.0100442	0.0164603	None	Sterivex	NoTween_Sterivex	0.00633801	0.00426056	0.00841547	0.00691419	0.0057836	0.00804479	2.09091	2.35748	1.95595
Otu00065	T20_001	Sterivex	Tween20_001_Sterivex	0.00921893	0.00714147	0.0112964	None	Sterivex	NoTween_Sterivex	0.00633801	0.00328914	0.00938688	0.00288091	0.00385233	0.0019095	1.45455	2.17123	1.20342
Otu00068	T20_001	Sterivex	Tween20_001_Sterivex	0.266197	0.233263	0.29913	None	Sterivex	NoTween_Sterivex	0.239692	0.225852	0.253532	0.0265044	0.00741153	0.0455973	1.11058	1.03282	1.17985
Otu00075	T20_001	Sterivex	Tween20_001_Sterivex	0.0639563	0.0569705	0.0709421	None	Sterivex	NoTween_Sterivex	0.0489755	0.0404878	0.0574633	0.0149808	0.0164826	0.0134789	1.30588	1.4071	1.23457
Otu00076	T20_001	Sterivex	Tween20_001_Sterivex	0.434442	0.400301	0.468583	None	Sterivex	NoTween_Sterivex	0.327272	0.311016	0.343528	0.10717	0.0892852	0.125055	1.32746	1.28708	1.36403
Otu00079	T20_001	Sterivex	Tween20_001_Sterivex	0.0547374	0.0526599	0.0568148	None	Sterivex	NoTween_Sterivex	0.0144046	0.0102497	0.0185595	0.0403328	0.0424103	0.0382553	3.8	5.13772	3.06123
Otu00080	T20_001	Sterivex	Tween20_001_Sterivex	0.00288091	0.00135648	0.00440535	None	Sterivex	NoTween_Sterivex	0.00115237	0.000576183	0.00172855	0.00172855	0.000780295	0.0026768	2.5	2.35425	2.54858
Otu00081	T20_001	Sterivex	Tween20_001_Sterivex	0.464403	0.449389	0.479417	None	Sterivex	NoTween_Sterivex	0.455184	0.389044	0.521325	0.00921893	0.0603456	-0.0419078	1.02025	1.15511	0.919613
Otu00085	T20_001	Sterivex	Tween20_001_Sterivex	0.00230473	0	0.00460946	None	Sterivex	NoTween_Sterivex	0.00172855	0.000730571	0.00272653	0.000576183	-0.000730571	0.00188294	1.33333	0	1.6906
Otu00086	T20_001	Sterivex	Tween20_001_Sterivex	0.0397566	0.03061	0.0489032	None	Sterivex	NoTween_Sterivex	0.012676	0.00946797	0.0158841	0.0270806	0.021142	0.0330192	3.13636	3.233	3.07876
Otu00092	T20_001	Sterivex	Tween20_001_Sterivex	0.0455184	0.0371489	0.053888	None	Sterivex	NoTween_Sterivex	0.0265044	0.0241997	0.0288091	0.019014	0.0129492	0.0250788	1.71739	1.5351	1.87052
Otu00105	T20_001	Sterivex	Tween20_001_Sterivex	0.0795132	0.0749399	0.0840866	None	Sterivex	NoTween_Sterivex	0.0512803	0.0405163	0.0620443	0.028233	0.0344236	0.0220423	1.55056	1.84962	1.35527
Otu00113	T20_001	Sterivex	Tween20_001_Sterivex	0.00115237	0.000576183	0.00172855	None	Sterivex	NoTween_Sterivex	0.000576183	0	0.00115237	0.000576183	0.000576183	0.000576183	2	3	1.5
Otu00117	T20_001	Sterivex	Tween20_001_Sterivex	0.00230473	0.00172855	0.00288091	None	Sterivex	NoTween_Sterivex	0.00115237	0	0.00230473	0.00115237	0.00172855	0.000576183	2	5	1.25
Otu00118	T20_001	Sterivex	Tween20_001_Sterivex	0.00288091	0.00230473	0.0034571	None	Sterivex	NoTween_Sterivex	0.00115237	0.000576183	0.00172855	0.00172855	0.00172855	0.00172855	2.5	4	2
Otu00119	T20_001	Sterivex	Tween20_001_Sterivex	0.0109475	0.0103713	0.0115237	None	Sterivex	NoTween_Sterivex	0.00633801	0.00382649	0.00884954	0.00460946	0.0065448	0.00267412	1.72727	2.71039	1.30218
Otu00122	T20_001	Sterivex	Tween20_001_Sterivex	0.135979	0.12897	0.142989	None	Sterivex	NoTween_Sterivex	0.127336	0.119027	0.135646	0.00864274	0.009943	0.00734248	1.06787	1.08354	1.05413
Otu00125	T20_001	Sterivex	Tween20_001_Sterivex	0.00749038	0.00497885	0.0100019	None	Sterivex	NoTween_Sterivex	0.00172855	0.000730571	0.00272653	0.00576183	0.00424828	0.00727537	4.33333	6.81502	3.66837
Otu00127	T20_001	Sterivex	Tween20_001_Sterivex	0.212035	0.207012	0.217058	None	Sterivex	NoTween_Sterivex	0.209731	0.176838	0.242624	0.00230473	0.0301746	-0.0255652	1.01099	1.17063	0.89463
Otu00128	T20_001	Sterivex	Tween20_001_Sterivex	0.0115237	0.00864274	0.0144046	None	Sterivex	NoTween_Sterivex	0.00115237	0	0.00230473	0.0103713	0.00864274	0.0120998	10	7	6.25
Otu00129	T20_001	Sterivex	Tween20_001_Sterivex	0.247182	0.238312	0.256053	None	Sterivex	NoTween_Sterivex	0.174007	0.160024	0.187991	0.0731752	0.0782886	0.0680619	1.42053	1.48923	1.36205
Otu00136	T20_001	Sterivex	Tween20_001_Sterivex	0.0184379	0.0155569	0.0213188	None	Sterivex	NoTween_Sterivex	0.00172855	0	0.0034571	0.0167093	0.0155569	0.0178617	10.6667	5	6.16667
Otu00143	T20_001	Sterivex	Tween20_001_Sterivex	0.00172855	0	0.0034571	None	Sterivex	NoTween_Sterivex	0.00115237	0.000576183	0.00172855	0.000576183	-0.000576183	0.00172855	1.5	0	2
Otu00147	T20_001	Sterivex	Tween20_001_Sterivex	0.110627	0.100066	0.121189	None	Sterivex	NoTween_Sterivex	0.109475	0.10283	0.11612	0.00115237	-0.00276438	0.00506911	1.01053	0.973117	1.04365
Otu00151	T20_001	Sterivex	Tween20_001_Sterivex	0.00403328	0.00195582	0.00611074	None	Sterivex	NoTween_Sterivex	0.00172855	0.000730571	0.00272653	0.00230473	0.00122525	0.00338421	2.33333	2.67712	2.24122
Otu00152	T20_001	Sterivex	Tween20_001_Sterivex	0.00806656	0.00749038	0.00864274	None	Sterivex	NoTween_Sterivex	0.0034571	0.00146114	0.00545305	0.00460946	0.00602924	0.00318969	2.33333	5.12639	1.58494
Otu00153	T20_001	Sterivex	Tween20_001_Sterivex	0.00230473	0	0.00460946	None	Sterivex	NoTween_Sterivex	0.00230473	0.000780295	0.00382917	4.34E-19	-0.000780295	0.000780295	1	0	1.20378
Otu00158	T20_001	Sterivex	Tween20_001_Sterivex	0.00576183	0.00255378	0.00896988	None	Sterivex	NoTween_Sterivex	0.00172855	0	0.0034571	0.00403328	0.00255378	0.00551278	3.33333	2	2.59463
Otu00165	T20_001	Sterivex	Tween20_001_Sterivex	0.00230473	0.00172855	0.00288091	None	Sterivex	NoTween_Sterivex	0.00172855	0	0.0034571	0.000576183	0.00172855	-0.000576183	1.33333	1	1
Otu00169	T20_001	Sterivex	Tween20_001_Sterivex	0.0247759	0.0236235	0.0259282	None	Sterivex	NoTween_Sterivex	0.0144046	0.00968831	0.0191208	0.0103713	0.0139352	0.0068074	1.72	2.43835	1.35602
Otu00171	T20_001	Sterivex	Tween20_001_Sterivex	0.00115237	0.000576183	0.00172855	None	Sterivex	NoTween_Sterivex	0.000576183	0	0.00115237	0.000576183	0.000576183	0.000576183	2	3	1.5
Otu00176	T20_001	Sterivex	Tween20_001_Sterivex	0.00633801	0.00481357	0.00786245	None	Sterivex	NoTween_Sterivex	0.00403328	0.00288091	0.00518565	0.00230473	0.00193266	0.0026768	1.57143	1.67085	1.51619
Otu00181	T20_001	Sterivex	Tween20_001_Sterivex	0.0132522	0.012676	0.0138284	None	Sterivex	NoTween_Sterivex	0.0120998	0.00850158	0.0156981	0.00115237	0.00417444	-0.00186971	1.09524	1.49102	0.880896
Otu00183	T20_001	Sterivex	Tween20_001_Sterivex	0.0875798	0.0819051	0.0932545	None	Sterivex	NoTween_Sterivex	0.0720229	0.0678679	0.0761778	0.0155569	0.0140371	0.0170768	1.216	1.20683	1.22417
Otu00184	T20_001	Sterivex	Tween20_001_Sterivex	0.00518565	0.00318969	0.0071816	None	Sterivex	NoTween_Sterivex	0.00460946	0.00403328	0.00518565	0.000576183	-0.00084359	0.00199596	1.125	0.790843	1.3849
Otu00191	T20_001	Sterivex	Tween20_001_Sterivex	0.00172855	0.000730571	0.00272653	None	Sterivex	NoTween_Sterivex	0.00115237	0.000576183	0.00172855	0.000576183	0.000154388	0.000997978	1.5	1.26795	1.57735
Otu00192	T20_001	Sterivex	Tween20_001_Sterivex	0.0702943	0.0682169	0.0723718	None	Sterivex	NoTween_Sterivex	0.053585	0.0460504	0.0611196	0.0167093	0.0221664	0.0112522	1.31183	1.48135	1.1841
Otu00203	T20_001	Sterivex	Tween20_001_Sterivex	0.0455184	0.0298552	0.0611817	None	Sterivex	NoTween_Sterivex	0.0351472	0.0283541	0.0419403	0.0103713	0.00150111	0.0192415	1.29508	1.05294	1.45878
Otu00209	T20_001	Sterivex	Tween20_001_Sterivex	0.0265044	0.0208297	0.0321792	None	Sterivex	NoTween_Sterivex	0.0241997	0.0215593	0.0268401	0.00230473	-0.00072961	0.00533907	1.09524	0.966158	1.19892
Otu00210	T20_001	Sterivex	Tween20_001_Sterivex	0.0633801	0.0553755	0.0713847	None	Sterivex	NoTween_Sterivex	0.0357233	0.0239011	0.0475456	0.0276568	0.0314745	0.0238391	1.77419	2.31687	1.50139
Otu00216	T20_001	Sterivex	Tween20_001_Sterivex	0.110627	0.1021	0.119154	None	Sterivex	NoTween_Sterivex	0.0610754	0.0492531	0.0728977	0.0495517	0.0528473	0.0462562	1.81132	2.07297	1.63454
Otu00224	T20_001	Sterivex	Tween20_001_Sterivex	0.0103713	0.00937331	0.0113693	None	Sterivex	NoTween_Sterivex	0.00691419	0.00691419	0.00691419	0.0034571	0.00245912	0.00445508	1.5	1.35566	1.64434
Otu00231	T20_001	Sterivex	Tween20_001_Sterivex	0.0812418	0.0792458	0.0832377	None	Sterivex	NoTween_Sterivex	0.0685658	0.0525877	0.0845438	0.012676	0.0266581	-0.00130606	1.18487	1.50693	0.984552
Otu00233	T20_001	Sterivex	Tween20_001_Sterivex	0.00633801	0.00481357	0.00786245	None	Sterivex	NoTween_Sterivex	0.00230473	0.00115237	0.0034571	0.00403328	0.00366121	0.00440535	2.75	4.17712	2.27429
Otu00236	T20_001	Sterivex	Tween20_001_Sterivex	0.0668372	0.062121	0.0715535	None	Sterivex	NoTween_Sterivex	0.0507041	0.0457812	0.055627	0.0161331	0.0163398	0.0159265	1.31818	1.35691	1.28631
Otu00242	T20_001	Sterivex	Tween20_001_Sterivex	0.0034571	0.00172855	0.00518565	None	Sterivex	NoTween_Sterivex	0.00115237	0	0.00230473	0.00230473	0.00172855	0.00288091	3	3	2.25
Otu00249	T20_001	Sterivex	Tween20_001_Sterivex	0.00864274	0.00764477	0.00964072	None	Sterivex	NoTween_Sterivex	0.00288091	0.00172855	0.00403328	0.00576183	0.00591622	0.00560744	3	4.42265	2.39029
Otu00253	T20_001	Sterivex	Tween20_001_Sterivex	0.00633801	0.00426056	0.00841547	None	Sterivex	NoTween_Sterivex	0.00576183	0.00288091	0.00864274	0.000576183	0.00137964	-0.000227275	1.1	1.47889	0.973703
Otu00257	T20_001	Sterivex	Tween20_001_Sterivex	0.0201664	0.0116787	0.0286541	None	Sterivex	NoTween_Sterivex	0.0132522	0.0107407	0.0157637	0.00691419	0.000938014	0.0128904	1.52174	1.08733	1.81772
Otu00266	T20_001	Sterivex	Tween20_001_Sterivex	0.0138284	0.00983648	0.0178203	None	Sterivex	NoTween_Sterivex	0.012676	0.00917124	0.0161808	0.00115237	0.000665237	0.00163949	1.09091	1.07254	1.10132
Otu00269	T20_001	Sterivex	Tween20_001_Sterivex	0.0167093	0.0138284	0.0195902	None	Sterivex	NoTween_Sterivex	0.00921893	0.00337131	0.0150665	0.00749038	0.0104571	0.00452367	1.8125	4.10179	1.30025
Otu00272	T20_001	Sterivex	Tween20_001_Sterivex	0.0109475	0.0078986	0.0139963	None	Sterivex	NoTween_Sterivex	0.00288091	0.00230473	0.0034571	0.00806656	0.00559387	0.0105393	3.8	3.42712	4.04858
Otu00276	T20_001	Sterivex	Tween20_001_Sterivex	0.019014	0.0144407	0.0235873	None	Sterivex	NoTween_Sterivex	0.00921893	0.00691419	0.0115237	0.00979511	0.00752653	0.0120637	2.0625	2.08856	2.04686
Otu00287	T20_001	Sterivex	Tween20_001_Sterivex	0.00230473	0.00115237	0.0034571	None	Sterivex	NoTween_Sterivex	0.00172855	0.000730571	0.00272653	0.000576183	0.000421795	0.000730571	1.33333	1.57735	1.26795
Otu00303	T20_001	Sterivex	Tween20_001_Sterivex	0.0149808	0.00888301	0.0210785	None	Sterivex	NoTween_Sterivex	0.0115237	0.00801887	0.0150284	0.0034571	0.000864135	0.00605006	1.3	1.10776	1.40257
Otu00304	T20_001	Sterivex	Tween20_001_Sterivex	0.00633801	0.00518565	0.00749038	None	Sterivex	NoTween_Sterivex	0.00576183	0.00325031	0.00827335	0.000576183	0.00193534	-0.000782974	1.1	1.59543	0.905362
Otu00306	T20_001	Sterivex	Tween20_001_Sterivex	0.0581945	0.0558897	0.0604992	None	Sterivex	NoTween_Sterivex	0.0328424	0.030202	0.0354828	0.025352	0.0256877	0.0250164	1.77193	1.85053	1.70503
Otu00307	T20_001	Sterivex	Tween20_001_Sterivex	0.00633801	0.00518565	0.00749038	None	Sterivex	NoTween_Sterivex	0.00403328	0.0034571	0.00460946	0.00230473	0.00172855	0.00288091	1.57143	1.5	1.625
Otu00309	T20_001	Sterivex	Tween20_001_Sterivex	0.00288091	0.00172855	0.00403328	None	Sterivex	NoTween_Sterivex	0.00172855	0.000730571	0.00272653	0.00115237	0.000997978	0.00130675	1.66667	2.36603	1.47927
Otu00318	T20_001	Sterivex	Tween20_001_Sterivex	0.00403328	0.00195582	0.00611074	None	Sterivex	NoTween_Sterivex	0.000576183	0	0.00115237	0.0034571	0.00195582	0.00495837	7	6	5.30278
Otu00324	T20_001	Sterivex	Tween20_001_Sterivex	0.00230473	0.00172855	0.00288091	None	Sterivex	NoTween_Sterivex	0.00230473	0.000780295	0.00382917	4.34E-19	0.000948254	-0.000948254	1	2.21525	0.75236
Otu00326	T20_001	Sterivex	Tween20_001_Sterivex	0.0103713	0.00837534	0.0123672	None	Sterivex	NoTween_Sterivex	0.000576183	0	0.00115237	0.00979511	0.00837534	0.0112149	18	12	10.7321
Otu00333	T20_001	Sterivex	Tween20_001_Sterivex	0.0224711	0.018121	0.0268212	None	Sterivex	NoTween_Sterivex	0.00691419	0.00491824	0.00891015	0.0155569	0.0132028	0.0179111	3.25	3.68446	3.01019
Otu00340	T20_001	Sterivex	Tween20_001_Sterivex	0.0132522	0.0109475	0.0155569	None	Sterivex	NoTween_Sterivex	0.0103713	0.00773089	0.0130117	0.00288091	0.00321659	0.00254524	1.27778	1.41607	1.19561
Otu00341	T20_001	Sterivex	Tween20_001_Sterivex	0.0184379	0.0135149	0.0233608	None	Sterivex	NoTween_Sterivex	0.00979511	0.00507885	0.0145114	0.00864274	0.00843609	0.00884939	1.88235	2.66102	1.60982
Otu00349	T20_001	Sterivex	Tween20_001_Sterivex	0.00864274	0.00518565	0.0120998	None	Sterivex	NoTween_Sterivex	0.00806656	0.00501769	0.0111154	0.000576183	0.000167959	0.000984407	1.07143	1.03347	1.08856
Otu00361	T20_001	Sterivex	Tween20_001_Sterivex	0.00864274	0.00764477	0.00964072	None	Sterivex	NoTween_Sterivex	0.00633801	0.00426056	0.00841547	0.00230473	0.00338421	0.00122525	1.36364	1.79431	1.1456
Otu00363	T20_001	Sterivex	Tween20_001_Sterivex	0.0155569	0.010567	0.0205468	None	Sterivex	NoTween_Sterivex	0.0144046	0.00990444	0.0189047	0.00115237	0.000662608	0.00164212	1.08	1.0669	1.08686
Otu00365	T20_001	Sterivex	Tween20_001_Sterivex	0.00172855	0	0.0034571	None	Sterivex	NoTween_Sterivex	0.00115237	2.17E-19	0.00230473	0.000576183	-2.17e-19	0.00115237	1.5	0	1.5
Otu00373	T20_001	Sterivex	Tween20_001_Sterivex	0.00403328	0.00195582	0.00611074	None	Sterivex	NoTween_Sterivex	0.00288091	0.00135648	0.00440535	0.00115237	0.000599345	0.00170539	1.4	1.44184	1.38712
Otu00377	T20_001	Sterivex	Tween20_001_Sterivex	0.00172855	0.000730571	0.00272653	None	Sterivex	NoTween_Sterivex	0.000576183	1.08E-19	0.00115237	0.00115237	0.000730571	0.00157416	3	6.73832E+15	2.36603
Otu00387	T20_001	Sterivex	Tween20_001_Sterivex	0.00633801	0.00426056	0.00841547	None	Sterivex	NoTween_Sterivex	0.00172855	0.00172855	0.00172855	0.00460946	0.00253201	0.00668692	3.66667	2.46482	4.86852
Otu00395	T20_001	Sterivex	Tween20_001_Sterivex	0.012676	0.0111516	0.0142005	None	Sterivex	NoTween_Sterivex	0.00749038	0.0044415	0.0105393	0.00518565	0.00671008	0.00366121	1.69231	2.51077	1.34739
Otu00405	T20_001	Sterivex	Tween20_001_Sterivex	0.0034571	0.00245912	0.00445508	None	Sterivex	NoTween_Sterivex	0.00115237	0	0.00230473	0.00230473	0.00245912	0.00215034	3	3.5	1.93301
Otu00419	T20_001	Sterivex	Tween20_001_Sterivex	0.0259282	0.0239323	0.0279242	None	Sterivex	NoTween_Sterivex	0.0155569	0.0119587	0.0191552	0.0103713	0.0119736	0.00876899	1.66667	2.00125	1.45779
Otu00422	T20_001	Sterivex	Tween20_001_Sterivex	0.00403328	0.00250884	0.00555772	None	Sterivex	NoTween_Sterivex	0.000576183	0	0.00115237	0.0034571	0.00250884	0.00440535	7	6	4.82288
Otu00425	T20_001	Sterivex	Tween20_001_Sterivex	0.0144046	0.0113557	0.0174534	None	Sterivex	NoTween_Sterivex	0.0120998	0.0103713	0.0138284	0.00230473	0.000984407	0.00362506	1.19048	1.09492	1.26215
Otu00456	T20_001	Sterivex	Tween20_001_Sterivex	0.0132522	0.0107407	0.0157637	None	Sterivex	NoTween_Sterivex	0.00691419	0.00392026	0.00990813	0.00633801	0.00682042	0.0058556	1.91667	2.73979	1.59099
Otu00464	T20_001	Sterivex	Tween20_001_Sterivex	0.0218949	0.0168719	0.026918	None	Sterivex	NoTween_Sterivex	0.019014	0.014664	0.0233641	0.00288091	0.00220795	0.00355388	1.15152	1.15057	1.15211
Otu00466	T20_001	Sterivex	Tween20_001_Sterivex	0.00460946	0.00253201	0.00668692	None	Sterivex	NoTween_Sterivex	0.0034571	0.00245912	0.00445508	0.00115237	7.29E-05	0.00223185	1.33333	1.02964	1.50097
Otu00470	T20_001	Sterivex	Tween20_001_Sterivex	0.00403328	0.00195582	0.00611074	None	Sterivex	NoTween_Sterivex	0.00288091	0.000803458	0.00495837	0.00115237	0.00115237	0.00115237	1.4	2.43426	1.23241
Otu00484	T20_001	Sterivex	Tween20_001_Sterivex	0.00172855	0.00172855	0.00172855	None	Sterivex	NoTween_Sterivex	0.000576183	1.08E-19	0.00115237	0.00115237	0.00172855	0.000576183	3	4	1.5
Otu00487	T20_001	Sterivex	Tween20_001_Sterivex	0.00172855	0.000730571	0.00272653	None	Sterivex	NoTween_Sterivex	0.00115237	0	0.00230473	0.000576183	0.000730571	0.000421795	1.5	2	1.18301
Otu00488	T20_001	Sterivex	Tween20_001_Sterivex	0.0311139	0.0267638	0.035464	None	Sterivex	NoTween_Sterivex	0.0207426	0.0120424	0.0294428	0.0103713	0.0147214	0.00602121	1.5	2.22246	1.20451
Otu00495	T20_001	Sterivex	Tween20_001_Sterivex	0.00921893	0.00864274	0.00979511	None	Sterivex	NoTween_Sterivex	0.00288091	0.00135648	0.00440535	0.00633801	0.00728627	0.00538976	3.2	6.37146	2.22346
Otu00500	T20_001	Sterivex	Tween20_001_Sterivex	0.0034571	0	0.00691419	None	Sterivex	NoTween_Sterivex	0.00115237	0	0.00230473	0.00230473	0	0.00460946	3	0	3
Otu00504	T20_001	Sterivex	Tween20_001_Sterivex	0.00633801	0.00283323	0.0098428	None	Sterivex	NoTween_Sterivex	0.00403328	0.00250884	0.00555772	0.00230473	0.000324385	0.00428508	1.57143	1.1293	1.77101
Otu00509	T20_001	Sterivex	Tween20_001_Sterivex	0.00921893	0.00714147	0.0112964	None	Sterivex	NoTween_Sterivex	0.00691419	0.00331593	0.0105125	0.00230473	0.00382554	0.000783928	1.33333	2.15368	1.07457
Otu00512	T20_001	Sterivex	Tween20_001_Sterivex	0.00230473	0.000780295	0.00382917	None	Sterivex	NoTween_Sterivex	0.00115237	2.17E-19	0.00230473	0.00115237	0.000780295	0.00152444	2	4	1.66144
Otu00514	T20_001	Sterivex	Tween20_001_Sterivex	0.00288091	0.00172855	0.00403328	None	Sterivex	NoTween_Sterivex	0.00172855	0.00172855	0.00172855	0.00115237	0	0.00230473	1.66667	1	2.33333
Otu00523	T20_001	Sterivex	Tween20_001_Sterivex	0.00691419	0.00518565	0.00864274	None	Sterivex	NoTween_Sterivex	0.00288091	0.000803458	0.00495837	0.00403328	0.00438219	0.00368437	2.4	6.45416	1.74306
Otu00532	T20_001	Sterivex	Tween20_001_Sterivex	0.00115237	0.000576183	0.00172855	None	Sterivex	NoTween_Sterivex	0.000576183	1.08E-19	0.00115237	0.000576183	0.000576183	0.000576183	2	3	1.5
Otu00545	T20_001	Sterivex	Tween20_001_Sterivex	0.0034571	0.00245912	0.00445508	None	Sterivex	NoTween_Sterivex	0.000576183	0	0.00115237	0.00288091	0.00245912	0.00330271	6	5	3.86603
Otu00552	T20_001	Sterivex	Tween20_001_Sterivex	0.00806656	0.00576183	0.0103713	None	Sterivex	NoTween_Sterivex	0.00518565	0.0034571	0.00691419	0.00288091	0.00230473	0.0034571	1.55556	1.66667	1.5
Otu00580	T20_001	Sterivex	Tween20_001_Sterivex	0.0103713	0.00602121	0.0147214	None	Sterivex	NoTween_Sterivex	0.00806656	0.00691419	0.00921893	0.00230473	-0.000892988	0.00550245	1.28571	0.870847	1.59686
Otu00582	T20_001	Sterivex	Tween20_001_Sterivex	0.0034571	0.00245912	0.00445508	None	Sterivex	NoTween_Sterivex	0.00288091	0.00230473	0.0034571	0.000576183	0.000154388	0.000997978	1.2	1.06699	1.28868
Otu00614	T20_001	Sterivex	Tween20_001_Sterivex	0.0109475	0.00716919	0.0147258	None	Sterivex	NoTween_Sterivex	0.00576183	0.0034571	0.00806656	0.00518565	0.00371209	0.0066592	1.9	2.07376	1.82553
Otu00623	T20_001	Sterivex	Tween20_001_Sterivex	0.00115237	0	0.00230473	None	Sterivex	NoTween_Sterivex	0.000576183	0	0.00115237	0.000576183	0	0.00115237	2	0	2
Otu00633	T20_001	Sterivex	Tween20_001_Sterivex	0.00288091	0.00135648	0.00440535	None	Sterivex	NoTween_Sterivex	0.000576183	1.08E-19	0.00115237	0.00230473	0.00135648	0.00325298	5	1.25113E+16	3.82288
Otu00636	T20_001	Sterivex	Tween20_001_Sterivex	0.00749038	0.00497885	0.0100019	None	Sterivex	NoTween_Sterivex	0.00518565	0.00418767	0.00618362	0.00230473	0.000791187	0.00381828	1.44444	1.18893	1.61748
Otu00653	T20_001	Sterivex	Tween20_001_Sterivex	0.00230473	0.000780295	0.00382917	None	Sterivex	NoTween_Sterivex	0.00172855	0.00172855	0.00172855	0.000576183	-0.000948254	0.00210062	1.33333	0.451416	2.21525
Otu00680	T20_001	Sterivex	Tween20_001_Sterivex	0.00403328	0.00152176	0.0065448	None	Sterivex	NoTween_Sterivex	0.00172855	0.000730571	0.00272653	0.00230473	0.000791187	0.00381828	2.33333	2.08297	2.40042
Otu00682	T20_001	Sterivex	Tween20_001_Sterivex	0.00921893	0.00806656	0.0103713	None	Sterivex	NoTween_Sterivex	0.00864274	0.00664679	0.0106387	0.000576183	0.00141977	-0.000267407	1.06667	1.2136	0.974865
Otu00690	T20_001	Sterivex	Tween20_001_Sterivex	0.00749038	0.00596594	0.00901481	None	Sterivex	NoTween_Sterivex	0.00403328	0.00082523	0.00724133	0.0034571	0.00514071	0.00177348	1.85714	7.22943	1.24491
Otu00693	T20_001	Sterivex	Tween20_001_Sterivex	0.0138284	0.011188	0.0164688	None	Sterivex	NoTween_Sterivex	0.0120998	0.0111019	0.0130978	0.00172855	8.61E-05	0.00337097	1.14286	1.00776	1.25737
Otu00698	T20_001	Sterivex	Tween20_001_Sterivex	0.00230473	0.000780295	0.00382917	None	Sterivex	NoTween_Sterivex	0.00115237	0	0.00230473	0.00115237	0.000780295	0.00152444	2	4	1.66144
Otu00739	T20_001	Sterivex	Tween20_001_Sterivex	0.0034571	0	0.00691419	None	Sterivex	NoTween_Sterivex	0.00172855	0	0.0034571	0.00172855	0	0.0034571	2	1.5	2
Otu00783	T20_001	Sterivex	Tween20_001_Sterivex	0.00288091	0.000803458	0.00495837	None	Sterivex	NoTween_Sterivex	0.00115237	0	0.00230473	0.00172855	0.000803458	0.00265364	2.5	3	2.15139
Otu00798	T20_001	Sterivex	Tween20_001_Sterivex	0.00230473	0.00115237	0.0034571	None	Sterivex	NoTween_Sterivex	0.00115237	0.000576183	0.00172855	0.00115237	0.000576183	0.00172855	2	2	2
Otu00811	T20_001	Sterivex	Tween20_001_Sterivex	0.00115237	0	0.00230473	None	Sterivex	NoTween_Sterivex	0.000576183	0	0.00115237	0.000576183	0	0.00115237	2	0	2
Otu00817	T20_001	Sterivex	Tween20_001_Sterivex	0.0115237	0.00650061	0.0165467	None	Sterivex	NoTween_Sterivex	0.00633801	0.00382649	0.00884954	0.00518565	0.00267412	0.00769717	1.81818	1.69885	1.86978
Otu00847	T20_001	Sterivex	Tween20_001_Sterivex	0.0034571	0	0.00691419	None	Sterivex	NoTween_Sterivex	0.00230473	0.000780295	0.00382917	0.00115237	-0.000780295	0.00308503	1.5	0	1.80566
Otu00853	T20_001	Sterivex	Tween20_001_Sterivex	0.00172855	0	0.0034571	None	Sterivex	NoTween_Sterivex	0.000576183	1.08E-19	0.00115237	0.00115237	-1.08e-19	0.00230473	3	0	3
Otu00872	T20_001	Sterivex	Tween20_001_Sterivex	0.0109475	0.00843595	0.013459	None	Sterivex	NoTween_Sterivex	0.00921893	0.00571414	0.0127237	0.00172855	0.00272181	0.000735288	1.1875	1.47633	1.05779
Otu00875	T20_001	Sterivex	Tween20_001_Sterivex	0.00806656	0.00691419	0.00921893	None	Sterivex	NoTween_Sterivex	0.00749038	0.00633801	0.00864274	0.000576183	0.000576183	0.000576183	1.07692	1.09091	1.06667
Otu00915	T20_001	Sterivex	Tween20_001_Sterivex	0.00115237	0.000576183	0.00172855	None	Sterivex	NoTween_Sterivex	0.000576183	0	0.00115237	0.000576183	0.000576183	0.000576183	2	3	1.5
Otu00920	T20_001	Sterivex	Tween20_001_Sterivex	0.00518565	0.000835561	0.00953573	None	Sterivex	NoTween_Sterivex	0.00460946	0.00403328	0.00518565	0.000576183	-0.00319772	0.00435009	1.125	0.207167	1.83887
Otu00921	T20_001	Sterivex	Tween20_001_Sterivex	0.00288091	0.00135648	0.00440535	None	Sterivex	NoTween_Sterivex	0.00230473	0.000780295	0.00382917	0.000576183	0.000576183	0.000576183	1.25	1.73842	1.15047
Otu00925	T20_001	Sterivex	Tween20_001_Sterivex	0.00460946	0.00230473	0.00691419	None	Sterivex	NoTween_Sterivex	0.00230473	0.00115237	0.0034571	0.00230473	0.00115237	0.0034571	2	2	2
Otu00926	T20_001	Sterivex	Tween20_001_Sterivex	0.00403328	0.00172855	0.00633801	None	Sterivex	NoTween_Sterivex	0.0034571	0.00245912	0.00445508	0.000576183	-0.000730571	0.00188294	1.16667	0.702914	1.42265
Otu00933	T20_001	Sterivex	Tween20_001_Sterivex	0.00518565	0.0034571	0.00691419	None	Sterivex	NoTween_Sterivex	0.00172855	0.000730571	0.00272653	0.0034571	0.00272653	0.00418767	3	4.73205	2.5359
Otu00972	T20_001	Sterivex	Tween20_001_Sterivex	0.00691419	0.00591622	0.00791217	None	Sterivex	NoTween_Sterivex	0.00403328	0.00172855	0.00633801	0.00288091	0.00418767	0.00157416	1.71429	3.42265	1.24837
Otu00979	T20_001	Sterivex	Tween20_001_Sterivex	0.0120998	0.00774975	0.0164499	None	Sterivex	NoTween_Sterivex	0.00403328	0.00152176	0.0065448	0.00806656	0.006228	0.00990512	3	5.09264	2.51343
Otu01000	T20_001	Sterivex	Tween20_001_Sterivex	0.0034571	0.00146114	0.00545305	None	Sterivex	NoTween_Sterivex	0.00288091	0.00172855	0.00403328	0.000576183	-0.000267407	0.00141977	1.2	0.845299	1.35201
Otu01120	T20_001	Sterivex	Tween20_001_Sterivex	0.00288091	0.00172855	0.00403328	None	Sterivex	NoTween_Sterivex	0.00172855	0.000730571	0.00272653	0.00115237	0.000997978	0.00130675	1.66667	2.36603	1.47927
Otu01136	T20_001	Sterivex	Tween20_001_Sterivex	0.00518565	0.00418767	0.00618362	None	Sterivex	NoTween_Sterivex	0.00230473	0.00172855	0.00288091	0.00288091	0.00245912	0.00330271	2.25	2.42265	2.14641
Otu01195	T20_001	Sterivex	Tween20_001_Sterivex	0.00172855	0	0.0034571	None	Sterivex	NoTween_Sterivex	0.000576183	0	0.00115237	0.00115237	0	0.00230473	3	0	3
Otu01208	T20_001	Sterivex	Tween20_001_Sterivex	0.00691419	0.00591622	0.00791217	None	Sterivex	NoTween_Sterivex	0.00172855	0.00172855	0.00172855	0.00518565	0.00418767	0.00618362	4	3.42265	4.57735
Otu01212	T20_001	Sterivex	Tween20_001_Sterivex	0.00288091	0.00135648	0.00440535	None	Sterivex	NoTween_Sterivex	0.00230473	0.000780295	0.00382917	0.000576183	0.000576183	0.000576183	1.25	1.73842	1.15047
Otu01238	T20_001	Sterivex	Tween20_001_Sterivex	0.00921893	0.00518565	0.0132522	None	Sterivex	NoTween_Sterivex	0.00518565	0.0034571	0.00691419	0.00403328	0.00172855	0.00633801	1.77778	1.5	1.91667
Otu01256	T20_001	Sterivex	Tween20_001_Sterivex	0.00288091	0.000803458	0.00495837	None	Sterivex	NoTween_Sterivex	0.000576183	0	0.00115237	0.00230473	0.000803458	0.00380601	5	3	4.30278
Otu01277	T20_001	Sterivex	Tween20_001_Sterivex	0.0034571	0.00245912	0.00445508	None	Sterivex	NoTween_Sterivex	0.00288091	0.00135648	0.00440535	0.000576183	0.00110264	4.97E-05	1.2	1.81287	1.01129
Otu01297	T20_001	Sterivex	Tween20_001_Sterivex	0.00518565	0.00318969	0.0071816	None	Sterivex	NoTween_Sterivex	0.00403328	0.00250884	0.00555772	0.00115237	0.000680846	0.00162389	1.28571	1.27138	1.29219
Otu01307	T20_001	Sterivex	Tween20_001_Sterivex	0.00288091	0.00172855	0.00403328	None	Sterivex	NoTween_Sterivex	0.00115237	2.17E-19	0.00230473	0.00172855	0.00172855	0.00172855	2.5	3	1.75
Otu01337	T20_001	Sterivex	Tween20_001_Sterivex	0.00403328	0.00288091	0.00518565	None	Sterivex	NoTween_Sterivex	0.00230473	0.000780295	0.00382917	0.00172855	0.00210062	0.00135648	1.75	3.69208	1.35425
Otu01440	T20_001	Sterivex	Tween20_001_Sterivex	0.00288091	0.00135648	0.00440535	None	Sterivex	NoTween_Sterivex	0.00115237	2.17E-19	0.00230473	0.00172855	0.00135648	0.00210062	2.5	2	1.91144
Otu01572	T20_001	Sterivex	Tween20_001_Sterivex	0.00460946	0.00308503	0.0061339	None	Sterivex	NoTween_Sterivex	0.00115237	0	0.00230473	0.0034571	0.00308503	0.00382917	4	3	2.66144
Otu01636	T20_001	Sterivex	Tween20_001_Sterivex	0.00230473	4.34E-19	0.00460946	None	Sterivex	NoTween_Sterivex	0.00172855	0.000730571	0.00272653	0.000576183	-0.000730571	0.00188294	1.33333	0.00E+00	1.6906
Otu01638	T20_001	Sterivex	Tween20_001_Sterivex	0.00230473	0.000780295	0.00382917	None	Sterivex	NoTween_Sterivex	0.000576183	0	0.00115237	0.00172855	0.000780295	0.0026768	4	2	3.32288
Otu01842	T20_001	Sterivex	Tween20_001_Sterivex	0.00115237	0	0.00230473	None	Sterivex	NoTween_Sterivex	0.000576183	0	0.00115237	0.000576183	0	0.00115237	2	0	2
Otu01931	T20_001	Sterivex	Tween20_001_Sterivex	0.00288091	0.00172855	0.00403328	None	Sterivex	NoTween_Sterivex	0.00115237	0.000576183	0.00172855	0.00172855	0.00115237	0.00230473	2.5	3	2.33333
Otu00005	T20_005	Sterivex	Tween20_005_Sterivex	2.71094	2.06286	3.35902	None	Sterivex	NoTween_Sterivex	1.94577	1.80347	2.08807	0.765171	0.259388	1.27095	1.39325	1.14383	1.60868
Otu00007	T20_005	Sterivex	Tween20_005_Sterivex	1.70147	1.63534	1.76759	None	Sterivex	NoTween_Sterivex	1.50096	1.39976	1.60215	0.200512	0.235583	0.16544	1.13359	1.1683	1.10326
Otu00009	T20_005	Sterivex	Tween20_005_Sterivex	0.879831	0.648949	1.11071	None	Sterivex	NoTween_Sterivex	0.500703	0.455835	0.545571	0.379128	0.193114	0.565143	1.75719	1.42365	2.03587
Otu00011	T20_005	Sterivex	Tween20_005_Sterivex	0.327272	0.244962	0.409581	None	Sterivex	NoTween_Sterivex	0.123303	0.110588	0.136018	0.203969	0.134374	0.273563	2.65421	2.21509	3.01122
Otu00015	T20_005	Sterivex	Tween20_005_Sterivex	0.0305377	0.0193206	0.0417548	None	Sterivex	NoTween_Sterivex	0.012676	0.0101645	0.0151875	0.0178617	0.00915611	0.0265672	2.40909	1.90079	2.74928
Otu00019	T20_005	Sterivex	Tween20_005_Sterivex	0.0293853	0.0250352	0.0337354	None	Sterivex	NoTween_Sterivex	0.019014	0.0172855	0.0207426	0.0103713	0.00774975	0.0129928	1.54545	1.44834	1.62638
Otu00020	T20_005	Sterivex	Tween20_005_Sterivex	0.0679896	0.0449207	0.0910585	None	Sterivex	NoTween_Sterivex	0.0259282	0.0198578	0.0319987	0.0420614	0.0250629	0.0590598	2.62222	2.26212	2.84569
Otu00022	T20_005	Sterivex	Tween20_005_Sterivex	0.0789371	0.0614986	0.0963755	None	Sterivex	NoTween_Sterivex	0.0339948	0.0307867	0.0372028	0.0449423	0.0307119	0.0591727	2.32203	1.99757	2.59054
Otu00024	T20_005	Sterivex	Tween20_005_Sterivex	0.0109475	0.00679256	0.0151024	None	Sterivex	NoTween_Sterivex	0.00806656	0.00576183	0.0103713	0.00288091	0.00103073	0.0047311	1.35714	1.17889	1.45617
Otu00025	T20_005	Sterivex	Tween20_005_Sterivex	0.0541612	0.0389168	0.0694056	None	Sterivex	NoTween_Sterivex	0.0374519	0.0323307	0.0425731	0.0167093	0.00658616	0.0268324	1.44615	1.20371	1.63027
Otu00027	T20_005	Sterivex	Tween20_005_Sterivex	0.464403	0.403271	0.525536	None	Sterivex	NoTween_Sterivex	0.393533	0.342428	0.444638	0.0708705	0.0608432	0.0808978	1.18009	1.17768	1.18194
Otu00028	T20_005	Sterivex	Tween20_005_Sterivex	0.0622278	0.0483994	0.0760561	None	Sterivex	NoTween_Sterivex	0.0437899	0.0422655	0.0453143	0.0184379	0.0061339	0.0307418	1.42105	1.14513	1.67841
Otu00031	T20_005	Sterivex	Tween20_005_Sterivex	1.15237	0.869115	1.43562	None	Sterivex	NoTween_Sterivex	0.621701	0.559655	0.683747	0.530664	0.30946	0.751869	1.85357	1.55295	2.09963
Otu00034	T20_005	Sterivex	Tween20_005_Sterivex	0.0933416	0.0772807	0.109403	None	Sterivex	NoTween_Sterivex	0.00691419	0.0034571	0.0103713	0.0864274	0.0738236	0.0990313	13.5	22.3542	10.5486
Otu00036	T20_005	Sterivex	Tween20_005_Sterivex	0.0230473	0.0129518	0.0331429	None	Sterivex	NoTween_Sterivex	0.00806656	0.00654212	0.009591	0.0149808	0.00640965	0.0235519	2.85714	1.97975	3.45562
Otu00041	T20_005	Sterivex	Tween20_005_Sterivex	0.0178617	0.0153501	0.0203732	None	Sterivex	NoTween_Sterivex	0.00691419	0.00518565	0.00864274	0.0109475	0.0101645	0.0117304	2.58333	2.96012	2.35726
Otu00043	T20_005	Sterivex	Tween20_005_Sterivex	0.191293	0.167585	0.215	None	Sterivex	NoTween_Sterivex	0.173431	0.154071	0.192791	0.0178617	0.0135141	0.0222092	1.10299	1.08771	1.1152
Otu00046	T20_005	Sterivex	Tween20_005_Sterivex	0.752495	0.616589	0.888401	None	Sterivex	NoTween_Sterivex	0.497822	0.464843	0.530801	0.254673	0.151746	0.3576	1.51157	1.32644	1.6737
Otu00047	T20_005	Sterivex	Tween20_005_Sterivex	0.0109475	0.00887002	0.0130249	None	Sterivex	NoTween_Sterivex	0.00460946	0.00403328	0.00518565	0.00633801	0.00483674	0.00783929	2.375	2.19921	2.51173
Otu00048	T20_005	Sterivex	Tween20_005_Sterivex	0.407937	0.272488	0.543387	None	Sterivex	NoTween_Sterivex	0.209731	0.200512	0.21895	0.198207	0.0719763	0.324438	1.94505	1.35896	2.48179
Otu00049	T20_005	Sterivex	Tween20_005_Sterivex	0.115237	0.0699815	0.160492	None	Sterivex	NoTween_Sterivex	0.0852751	0.0762196	0.0943305	0.0299615	-0.00623819	0.0661612	1.35135	0.918155	1.70138
Otu00050	T20_005	Sterivex	Tween20_005_Sterivex	0.449423	0.409766	0.489079	None	Sterivex	NoTween_Sterivex	0.363571	0.327089	0.400053	0.0858513	0.0826769	0.0890256	1.23613	1.25277	1.22253
Otu00051	T20_005	Sterivex	Tween20_005_Sterivex	0.117541	0.107562	0.127521	None	Sterivex	NoTween_Sterivex	0.0777847	0.0757887	0.0797806	0.0397566	0.0317728	0.0477404	1.51111	1.41923	1.5984
Otu00053	T20_005	Sterivex	Tween20_005_Sterivex	0.00921893	0.00601088	0.012427	None	Sterivex	NoTween_Sterivex	0.00288091	0.00135648	0.00440535	0.00633801	0.0046544	0.00802163	3.2	4.43124	2.82088
Otu00055	T20_005	Sterivex	Tween20_005_Sterivex	0.00576183	0.00288091	0.00864274	None	Sterivex	NoTween_Sterivex	0.000576183	1.08E-19	0.00115237	0.00518565	0.00288091	0.00749038	10	9	7.5
Otu00059	T20_005	Sterivex	Tween20_005_Sterivex	0.353776	0.275485	0.432067	None	Sterivex	NoTween_Sterivex	0.227016	0.215026	0.239006	0.12676	0.0604589	0.193062	1.55838	1.28117	1.80777
Otu00060	T20_005	Sterivex	Tween20_005_Sterivex	0.243149	0.220604	0.265694	None	Sterivex	NoTween_Sterivex	0.0875798	0.0805702	0.0945894	0.155569	0.140034	0.171105	2.77632	2.73804	2.80892
Otu00061	T20_005	Sterivex	Tween20_005_Sterivex	0.00172855	0.000730571	0.00272653	None	Sterivex	NoTween_Sterivex	0.00172855	0	0.0034571	2.17E-19	0.000730571	-0.000730571	1	1.546	0.788675
Otu00065	T20_005	Sterivex	Tween20_005_Sterivex	0.0132522	0.0117278	0.0147766	None	Sterivex	NoTween_Sterivex	0.00633801	0.00328914	0.00938688	0.00691419	0.00843863	0.00538976	2.09091	3.56561	1.57418
Otu00076	T20_005	Sterivex	Tween20_005_Sterivex	0.417733	0.314206	0.52126	None	Sterivex	NoTween_Sterivex	0.327272	0.311016	0.343528	0.0904607	0.00318974	0.177732	1.27641	1.01026	1.51737
Otu00079	T20_005	Sterivex	Tween20_005_Sterivex	0.0651087	0.0516329	0.0785845	None	Sterivex	NoTween_Sterivex	0.0144046	0.0102497	0.0185595	0.0507041	0.0413832	0.060025	4.52	5.03752	4.23419
Otu00080	T20_005	Sterivex	Tween20_005_Sterivex	0.0034571	0	0.00691419	None	Sterivex	NoTween_Sterivex	0.00115237	0.000576183	0.00172855	0.00230473	-0.000576183	0.00518565	3	0	4
Otu00086	T20_005	Sterivex	Tween20_005_Sterivex	0.0167093	0.0125544	0.0208642	None	Sterivex	NoTween_Sterivex	0.012676	0.00946797	0.0158841	0.00403328	0.00308642	0.00498014	1.31818	1.32598	1.31353
Otu00089	T20_005	Sterivex	Tween20_005_Sterivex	0.0541612	0.042466	0.0658564	None	Sterivex	NoTween_Sterivex	0.0218949	0.0151019	0.028688	0.0322662	0.0273641	0.0371684	2.47368	2.81197	2.29561
Otu00091	T20_005	Sterivex	Tween20_005_Sterivex	0.00115237	0	0.00230473	None	Sterivex	NoTween_Sterivex	0.000576183	0	0.00115237	0.000576183	0	0.00115237	2	0	2
Otu00092	T20_005	Sterivex	Tween20_005_Sterivex	0.0553136	0.0448944	0.0657328	None	Sterivex	NoTween_Sterivex	0.0265044	0.0241997	0.0288091	0.0288091	0.0206947	0.0369236	2.08696	1.85516	2.28166
Otu00095	T20_005	Sterivex	Tween20_005_Sterivex	0.28233	0.261772	0.302887	None	Sterivex	NoTween_Sterivex	0.27772	0.270927	0.284513	0.00460946	-0.00915514	0.0183741	1.0166	0.966208	1.06458
Otu00105	T20_005	Sterivex	Tween20_005_Sterivex	0.0870036	0.0723931	0.101614	None	Sterivex	NoTween_Sterivex	0.0512803	0.0405163	0.0620443	0.0357233	0.0318768	0.0395699	1.69663	1.78676	1.63777
Otu00115	T20_005	Sterivex	Tween20_005_Sterivex	0.141741	0.095704	0.187778	None	Sterivex	NoTween_Sterivex	0.119846	0.108853	0.130839	0.0218949	-0.0131492	0.0569391	1.18269	0.879203	1.43518
Otu00118	T20_005	Sterivex	Tween20_005_Sterivex	0.00230473	0.000780295	0.00382917	None	Sterivex	NoTween_Sterivex	0.00115237	0.000576183	0.00172855	0.00115237	0.000204112	0.00210062	2	1.35425	2.21525
Otu00119	T20_005	Sterivex	Tween20_005_Sterivex	0.0247759	0.0177663	0.0317854	None	Sterivex	NoTween_Sterivex	0.00633801	0.00382649	0.00884954	0.0184379	0.0139398	0.0229359	3.90909	4.64298	3.59176
Otu00125	T20_005	Sterivex	Tween20_005_Sterivex	0.00460946	0.00308503	0.0061339	None	Sterivex	NoTween_Sterivex	0.00172855	0.000730571	0.00272653	0.00288091	0.00235446	0.00340737	2.66667	4.22276	2.24971
Otu00127	T20_005	Sterivex	Tween20_005_Sterivex	0.221254	0.20132	0.241189	None	Sterivex	NoTween_Sterivex	0.209731	0.176838	0.242624	0.0115237	0.024482	-0.00143468	1.05495	1.13844	0.994087
Otu00128	T20_005	Sterivex	Tween20_005_Sterivex	0.00979511	0.00728359	0.0123066	None	Sterivex	NoTween_Sterivex	0.00115237	0	0.00230473	0.00864274	0.00728359	0.0100019	8.5	6	5.33972
Otu00129	T20_005	Sterivex	Tween20_005_Sterivex	0.231626	0.191371	0.27188	None	Sterivex	NoTween_Sterivex	0.174007	0.160024	0.187991	0.0576183	0.0313473	0.0838893	1.33113	1.19589	1.44624
Otu00132	T20_005	Sterivex	Tween20_005_Sterivex	0.00230473	0.000780295	0.00382917	None	Sterivex	NoTween_Sterivex	0.00115237	0.000576183	0.00172855	0.00115237	0.000204112	0.00210062	2	1.35425	2.21525
Otu00136	T20_005	Sterivex	Tween20_005_Sterivex	0.00749038	0.00497885	0.0100019	None	Sterivex	NoTween_Sterivex	0.00172855	0	0.0034571	0.00576183	0.00497885	0.0065448	4.33333	3	2.89315
Otu00146	T20_005	Sterivex	Tween20_005_Sterivex	0.00691419	0.00256411	0.0112643	None	Sterivex	NoTween_Sterivex	0.00576183	0.00255378	0.00896988	0.00115237	1.03E-05	0.0022944	1.2	1.00405	1.25579
Otu00152	T20_005	Sterivex	Tween20_005_Sterivex	0.00979511	0.00477206	0.0148182	None	Sterivex	NoTween_Sterivex	0.0034571	0.00146114	0.00545305	0.00633801	0.00331092	0.0093651	2.83333	3.26598	2.71741
Otu00157	T20_005	Sterivex	Tween20_005_Sterivex	0.0898845	0.0807379	0.0990312	None	Sterivex	NoTween_Sterivex	0.0610754	0.0460946	0.0760561	0.0288091	0.0346433	0.022975	1.4717	1.75157	1.30208
Otu00158	T20_005	Sterivex	Tween20_005_Sterivex	0.00230473	0.00115237	0.0034571	None	Sterivex	NoTween_Sterivex	0.00172855	0	0.0034571	0.000576183	0.00115237	4.34E-19	1.33333	1.5	1
Otu00160	T20_005	Sterivex	Tween20_005_Sterivex	0.00403328	0.00288091	0.00518565	None	Sterivex	NoTween_Sterivex	0.00115237	0.000576183	0.00172855	0.00288091	0.00230473	0.0034571	3.5	5	3
Otu00165	T20_005	Sterivex	Tween20_005_Sterivex	0.00288091	0.00135648	0.00440535	None	Sterivex	NoTween_Sterivex	0.00172855	0	0.0034571	0.00115237	0.00135648	0.000948254	1.66667	1.4	1.27429
Otu00169	T20_005	Sterivex	Tween20_005_Sterivex	0.0478232	0.0322876	0.0633588	None	Sterivex	NoTween_Sterivex	0.0144046	0.00968831	0.0191208	0.0334186	0.0225993	0.0442379	3.32	3.33263	3.3136
Otu00171	T20_005	Sterivex	Tween20_005_Sterivex	0.00230473	0.000780295	0.00382917	None	Sterivex	NoTween_Sterivex	0.000576183	0	0.00115237	0.00172855	0.000780295	0.0026768	4	2.5	3.32288
Otu00172	T20_005	Sterivex	Tween20_005_Sterivex	0.019014	0.0137332	0.0242948	None	Sterivex	NoTween_Sterivex	0.0167093	0.0136604	0.0197582	0.00230473	7.28E-05	0.00453666	1.13793	1.00533	1.22961
Otu00180	T20_005	Sterivex	Tween20_005_Sterivex	0.104289	0.0898156	0.118763	None	Sterivex	NoTween_Sterivex	0.0985273	0.0889031	0.108151	0.00576183	0.000912432	0.0106112	1.05848	1.01026	1.09811
Otu00192	T20_005	Sterivex	Tween20_005_Sterivex	0.0823942	0.0776779	0.0871104	None	Sterivex	NoTween_Sterivex	0.053585	0.0460504	0.0611196	0.0288091	0.0316275	0.0259908	1.53763	1.6868	1.42525
Otu00209	T20_005	Sterivex	Tween20_005_Sterivex	0.025352	0.0207426	0.0299615	None	Sterivex	NoTween_Sterivex	0.0241997	0.0215593	0.0268401	0.00115237	-0.000816696	0.00312143	1.04762	0.962119	1.1163
Otu00210	T20_005	Sterivex	Tween20_005_Sterivex	0.0593468	0.0368462	0.0818475	None	Sterivex	NoTween_Sterivex	0.0357233	0.0239011	0.0475456	0.0236235	0.0129451	0.0343019	1.66129	1.54161	1.72145
Otu00212	T20_005	Sterivex	Tween20_005_Sterivex	0.00172855	0.000730571	0.00272653	None	Sterivex	NoTween_Sterivex	0.00115237	0.000576183	0.00172855	0.000576183	0.000154388	0.000997978	1.5	1.26795	1.57735
Otu00216	T20_005	Sterivex	Tween20_005_Sterivex	0.106594	0.0636189	0.149569	None	Sterivex	NoTween_Sterivex	0.0610754	0.0492531	0.0728977	0.0455184	0.0143658	0.0766711	1.74528	1.29167	2.05176
Otu00224	T20_005	Sterivex	Tween20_005_Sterivex	0.0161331	0.0112102	0.021056	None	Sterivex	NoTween_Sterivex	0.00691419	0.00691419	0.00691419	0.00921893	0.00429602	0.0141418	2.33333	1.62133	3.04533
Otu00233	T20_005	Sterivex	Tween20_005_Sterivex	0.0115237	0.00749038	0.0155569	None	Sterivex	NoTween_Sterivex	0.00230473	0.00115237	0.0034571	0.00921893	0.00633801	0.0120998	5	6.5	4.5
Otu00238	T20_005	Sterivex	Tween20_005_Sterivex	0.059923	0.0558897	0.0639563	None	Sterivex	NoTween_Sterivex	0.0576183	0.0553136	0.059923	0.00230473	0.000576183	0.00403328	1.04	1.01042	1.06731
Otu00249	T20_005	Sterivex	Tween20_005_Sterivex	0.00864274	0.0016569	0.0156286	None	Sterivex	NoTween_Sterivex	0.00288091	0.00172855	0.00403328	0.00576183	-7.17e-05	0.0115953	3	0.958548	3.87491
Otu00253	T20_005	Sterivex	Tween20_005_Sterivex	0.0109475	0.00545104	0.0164439	None	Sterivex	NoTween_Sterivex	0.00576183	0.00288091	0.00864274	0.00518565	0.00257013	0.00780117	1.9	1.89212	1.90263
Otu00257	T20_005	Sterivex	Tween20_005_Sterivex	0.0144046	0.00830683	0.0205023	None	Sterivex	NoTween_Sterivex	0.0132522	0.0107407	0.0157637	0.00115237	-0.00243386	0.00473859	1.08696	0.773398	1.3006
Otu00266	T20_005	Sterivex	Tween20_005_Sterivex	0.0149808	0.0134563	0.0165052	None	Sterivex	NoTween_Sterivex	0.012676	0.00917124	0.0161808	0.00230473	0.00428508	0.000324385	1.18182	1.46723	1.02005
Otu00272	T20_005	Sterivex	Tween20_005_Sterivex	0.00403328	0.00288091	0.00518565	None	Sterivex	NoTween_Sterivex	0.00288091	0.00230473	0.0034571	0.00115237	0.000576183	0.00172855	1.4	1.25	1.5
Otu00276	T20_005	Sterivex	Tween20_005_Sterivex	0.0144046	0.00968831	0.0191208	None	Sterivex	NoTween_Sterivex	0.00921893	0.00691419	0.0115237	0.00518565	0.00277412	0.00759718	1.5625	1.40122	1.65927
Otu00296	T20_005	Sterivex	Tween20_005_Sterivex	0.0207426	0.0197446	0.0217406	None	Sterivex	NoTween_Sterivex	0.0178617	0.0148128	0.0209105	0.00288091	0.00493181	0.000830019	1.16129	1.33294	1.03969
Otu00304	T20_005	Sterivex	Tween20_005_Sterivex	0.0115237	0.00702353	0.0160238	None	Sterivex	NoTween_Sterivex	0.00576183	0.00325031	0.00827335	0.00576183	0.00377322	0.00775044	2	2.16088	1.9368
Otu00306	T20_005	Sterivex	Tween20_005_Sterivex	0.0507041	0.039666	0.0617422	None	Sterivex	NoTween_Sterivex	0.0328424	0.030202	0.0354828	0.0178617	0.00946399	0.0262593	1.54386	1.31336	1.74006
Otu00307	T20_005	Sterivex	Tween20_005_Sterivex	0.00576183	0.00288091	0.00864274	None	Sterivex	NoTween_Sterivex	0.00403328	0.0034571	0.00460946	0.00172855	-0.000576183	0.00403328	1.42857	0.833333	1.875
Otu00312	T20_005	Sterivex	Tween20_005_Sterivex	0.00172855	0	0.0034571	None	Sterivex	NoTween_Sterivex	0.00115237	0	0.00230473	0.000576183	0	0.00115237	1.5	0	1.5
Otu00316	T20_005	Sterivex	Tween20_005_Sterivex	0.034571	0.0280268	0.0411152	None	Sterivex	NoTween_Sterivex	0.0299615	0.0222098	0.0377133	0.00460946	0.00581703	0.00340189	1.15385	1.26191	1.0902
Otu00323	T20_005	Sterivex	Tween20_005_Sterivex	0.00921893	0.00691419	0.0115237	None	Sterivex	NoTween_Sterivex	0.00403328	0.00250884	0.00555772	0.00518565	0.00440535	0.00596594	2.28571	2.75593	2.07345
Otu00326	T20_005	Sterivex	Tween20_005_Sterivex	0.00518565	0.00418767	0.00618362	None	Sterivex	NoTween_Sterivex	0.000576183	0	0.00115237	0.00460946	0.00418767	0.00503126	9	8	5.36603
Otu00327	T20_005	Sterivex	Tween20_005_Sterivex	0.00115237	0.000576183	0.00172855	None	Sterivex	NoTween_Sterivex	0.000576183	0	0.00115237	0.000576183	0.000576183	0.000576183	2	2	1.5
Otu00333	T20_005	Sterivex	Tween20_005_Sterivex	0.0195902	0.0154353	0.0237451	None	Sterivex	NoTween_Sterivex	0.00691419	0.00491824	0.00891015	0.012676	0.0105171	0.014835	2.83333	3.13838	2.66495
Otu00336	T20_005	Sterivex	Tween20_005_Sterivex	0.00691419	0.00427379	0.0095546	None	Sterivex	NoTween_Sterivex	0.00460946	0.00403328	0.00518565	0.00230473	0.000240513	0.00436895	1.5	1.05963	1.84251
Otu00340	T20_005	Sterivex	Tween20_005_Sterivex	0.0195902	0.0165413	0.0226391	None	Sterivex	NoTween_Sterivex	0.0103713	0.00773089	0.0130117	0.00921893	0.00881046	0.0096274	1.88889	2.13964	1.7399
Otu00349	T20_005	Sterivex	Tween20_005_Sterivex	0.0178617	0.00979511	0.0259282	None	Sterivex	NoTween_Sterivex	0.00806656	0.00501769	0.0111154	0.00979511	0.00477742	0.0148128	2.21429	1.95212	2.33263
Otu00360	T20_005	Sterivex	Tween20_005_Sterivex	0.00172855	0.000730571	0.00272653	None	Sterivex	NoTween_Sterivex	0.000576183	1.08E-19	0.00115237	0.00115237	0.000730571	0.00157416	3	4	2.36603
Otu00361	T20_005	Sterivex	Tween20_005_Sterivex	0.00864274	0.00600234	0.0112831	None	Sterivex	NoTween_Sterivex	0.00633801	0.00426056	0.00841547	0.00230473	0.00174179	0.00286768	1.36364	1.40882	1.34076
Otu00362	T20_005	Sterivex	Tween20_005_Sterivex	0.0265044	0.0215815	0.0314273	None	Sterivex	NoTween_Sterivex	0.0259282	0.0232878	0.0285686	0.000576183	-0.00170632	0.00285869	1.02222	0.926729	1.10006
Otu00369	T20_005	Sterivex	Tween20_005_Sterivex	0.00518565	0.00219171	0.00817958	None	Sterivex	NoTween_Sterivex	0.00115237	0.000576183	0.00172855	0.00403328	0.00161553	0.00645103	4.5	3.80385	4.73205
Otu00371	T20_005	Sterivex	Tween20_005_Sterivex	0.00172855	0	0.0034571	None	Sterivex	NoTween_Sterivex	0.00115237	0	0.00230473	0.000576183	0	0.00115237	1.5	0	1.5
Otu00372	T20_005	Sterivex	Tween20_005_Sterivex	0.0172855	0.0152895	0.0192814	None	Sterivex	NoTween_Sterivex	0.0109475	0.00887002	0.0130249	0.00633801	0.00641951	0.00625651	1.57895	1.72373	1.48035
Otu00386	T20_005	Sterivex	Tween20_005_Sterivex	0.00172855	0.000730571	0.00272653	None	Sterivex	NoTween_Sterivex	0.00115237	0	0.00230473	0.000576183	0.000730571	0.000421795	1.5	1.2	1.18301
Otu00395	T20_005	Sterivex	Tween20_005_Sterivex	0.00806656	0.00749038	0.00864274	None	Sterivex	NoTween_Sterivex	0.00749038	0.0044415	0.0105393	0.000576183	0.00304887	-0.00189651	1.07692	1.68645	0.820053
Otu00405	T20_005	Sterivex	Tween20_005_Sterivex	0.00460946	0.00209794	0.00712099	None	Sterivex	NoTween_Sterivex	0.00115237	0	0.00230473	0.0034571	0.00209794	0.00481626	4	3	3.08972
Otu00419	T20_005	Sterivex	Tween20_005_Sterivex	0.0172855	0.0146451	0.0199259	None	Sterivex	NoTween_Sterivex	0.0155569	0.0119587	0.0191552	0.00172855	0.00268641	0.000770689	1.11111	1.22464	1.04023
Otu00422	T20_005	Sterivex	Tween20_005_Sterivex	0.00633801	0.00328914	0.00938688	None	Sterivex	NoTween_Sterivex	0.000576183	0	0.00115237	0.00576183	0.00328914	0.00823452	11	7	8.14575
Otu00425	T20_005	Sterivex	Tween20_005_Sterivex	0.0161331	0.0119782	0.020288	None	Sterivex	NoTween_Sterivex	0.0120998	0.0103713	0.0138284	0.00403328	0.00160691	0.00645965	1.33333	1.15494	1.46713
Otu00429	T20_005	Sterivex	Tween20_005_Sterivex	0.0178617	0.0163372	0.0193861	None	Sterivex	NoTween_Sterivex	0.0149808	0.0124692	0.0174923	0.00288091	0.003868	0.00189383	1.19231	1.3102	1.10827
Otu00456	T20_005	Sterivex	Tween20_005_Sterivex	0.0167093	0.0146318	0.0187868	None	Sterivex	NoTween_Sterivex	0.00691419	0.00392026	0.00990813	0.00979511	0.0107116	0.00887863	2.41667	3.73237	1.8961
Otu00466	T20_005	Sterivex	Tween20_005_Sterivex	0.00749038	0.00633801	0.00864274	None	Sterivex	NoTween_Sterivex	0.0034571	0.00245912	0.00445508	0.00403328	0.00387889	0.00418767	2.16667	2.57735	1.93998
Otu00470	T20_005	Sterivex	Tween20_005_Sterivex	0.00576183	0.00172855	0.00979511	None	Sterivex	NoTween_Sterivex	0.00288091	0.000803458	0.00495837	0.00288091	0.000925091	0.00483674	2	2.15139	1.97547
Otu00477	T20_005	Sterivex	Tween20_005_Sterivex	0.0207426	0.0171443	0.0243408	None	Sterivex	NoTween_Sterivex	0.0144046	0.0111965	0.0176126	0.00633801	0.0059478	0.00672822	1.44	1.53122	1.38201
Otu00484	T20_005	Sterivex	Tween20_005_Sterivex	0.00115237	0.000576183	0.00172855	None	Sterivex	NoTween_Sterivex	0.000576183	1.08E-19	0.00115237	0.000576183	0.000576183	0.000576183	2	2	1.5
Otu00486	T20_005	Sterivex	Tween20_005_Sterivex	0.00230473	0.000780295	0.00382917	None	Sterivex	NoTween_Sterivex	0.000576183	1.08E-19	0.00115237	0.00172855	0.000780295	0.0026768	4	3	3.32288
Otu00488	T20_005	Sterivex	Tween20_005_Sterivex	0.0218949	0.0198175	0.0239724	None	Sterivex	NoTween_Sterivex	0.0207426	0.0120424	0.0294428	0.00115237	0.00777508	-0.00547035	1.05556	1.64564	0.814204
Otu00495	T20_005	Sterivex	Tween20_005_Sterivex	0.0034571	0.00146114	0.00545305	None	Sterivex	NoTween_Sterivex	0.00288091	0.00135648	0.00440535	0.000576183	0.000104663	0.0010477	1.2	1.07716	1.23782
Otu00500	T20_005	Sterivex	Tween20_005_Sterivex	0.00230473	0.000780295	0.00382917	None	Sterivex	NoTween_Sterivex	0.00115237	0	0.00230473	0.00115237	0.000780295	0.00152444	2	2	1.66144
Otu00523	T20_005	Sterivex	Tween20_005_Sterivex	0.00749038	0.00541292	0.00956784	None	Sterivex	NoTween_Sterivex	0.00288091	0.000803458	0.00495837	0.00460946	0.00460946	0.00460946	2.6	6.73703	1.92963
Otu00532	T20_005	Sterivex	Tween20_005_Sterivex	0.00115237	0.000576183	0.00172855	None	Sterivex	NoTween_Sterivex	0.000576183	1.08E-19	0.00115237	0.000576183	0.000576183	0.000576183	2	2	1.5
Otu00539	T20_005	Sterivex	Tween20_005_Sterivex	0.00172855	0.000730571	0.00272653	None	Sterivex	NoTween_Sterivex	0.00115237	0.000576183	0.00172855	0.000576183	0.000154388	0.000997978	1.5	1.26795	1.57735
Otu00545	T20_005	Sterivex	Tween20_005_Sterivex	0.00172855	0	0.0034571	None	Sterivex	NoTween_Sterivex	0.000576183	0	0.00115237	0.00115237	0	0.00230473	3	0	3
Otu00552	T20_005	Sterivex	Tween20_005_Sterivex	0.00576183	0.00255378	0.00896988	None	Sterivex	NoTween_Sterivex	0.00518565	0.0034571	0.00691419	0.000576183	-0.000903319	0.00205568	1.11111	0.738706	1.29731
Otu00580	T20_005	Sterivex	Tween20_005_Sterivex	0.0161331	0.0112102	0.021056	None	Sterivex	NoTween_Sterivex	0.00806656	0.00691419	0.00921893	0.00806656	0.00429602	0.0118371	2	1.62133	2.284
Otu00594	T20_005	Sterivex	Tween20_005_Sterivex	0.00806656	0.0059891	0.010144	None	Sterivex	NoTween_Sterivex	0.00749038	0.00596594	0.00901481	0.000576183	2.32E-05	0.0011292	1.07692	1.00388	1.12526
Otu00614	T20_005	Sterivex	Tween20_005_Sterivex	0.00806656	0.0059891	0.010144	None	Sterivex	NoTween_Sterivex	0.00576183	0.0034571	0.00806656	0.00230473	0.00253201	0.00207746	1.4	1.73241	1.25754
Otu00623	T20_005	Sterivex	Tween20_005_Sterivex	0.00115237	0.000576183	0.00172855	None	Sterivex	NoTween_Sterivex	0.000576183	0	0.00115237	0.000576183	0.000576183	0.000576183	2	3	1.5
Otu00634	T20_005	Sterivex	Tween20_005_Sterivex	0.00115237	0	0.00230473	None	Sterivex	NoTween_Sterivex	0.000576183	1.08E-19	0.00115237	0.000576183	-1.08e-19	0.00115237	2	0	2
Otu00636	T20_005	Sterivex	Tween20_005_Sterivex	0.00864274	0.00664679	0.0106387	None	Sterivex	NoTween_Sterivex	0.00518565	0.00418767	0.00618362	0.0034571	0.00245912	0.00445508	1.66667	1.58723	1.72046
Otu00640	T20_005	Sterivex	Tween20_005_Sterivex	0.00806656	0.00403328	0.0120998	None	Sterivex	NoTween_Sterivex	0.00172855	0.000730571	0.00272653	0.00633801	0.00330271	0.00937331	4.66667	5.52073	4.43782
Otu00675	T20_005	Sterivex	Tween20_005_Sterivex	0.00460946	0.0034571	0.00576183	None	Sterivex	NoTween_Sterivex	0.00460946	0.00253201	0.00668692	8.67E-19	0.000925091	-0.000925091	1	1.36536	0.861657
Otu00683	T20_005	Sterivex	Tween20_005_Sterivex	0.00864274	0.00504448	0.012241	None	Sterivex	NoTween_Sterivex	0.00460946	0.000831179	0.00838775	0.00403328	0.0042133	0.00385326	1.875	6.06907	1.45939
Otu00690	T20_005	Sterivex	Tween20_005_Sterivex	0.00691419	0.00331593	0.0105125	None	Sterivex	NoTween_Sterivex	0.00403328	0.00082523	0.00724133	0.00288091	0.0024907	0.00327113	1.71429	4.01819	1.45173
Otu00712	T20_005	Sterivex	Tween20_005_Sterivex	0.00115237	0	0.00230473	None	Sterivex	NoTween_Sterivex	0.000576183	1.08E-19	0.00115237	0.000576183	-1.08e-19	0.00115237	2	0	2
Otu00787	T20_005	Sterivex	Tween20_005_Sterivex	0.00115237	2.17E-19	0.00230473	None	Sterivex	NoTween_Sterivex	0.000576183	1.08E-19	0.00115237	0.000576183	1.08E-19	0.00115237	2	2	2
Otu00817	T20_005	Sterivex	Tween20_005_Sterivex	0.00979511	0.00827067	0.0113195	None	Sterivex	NoTween_Sterivex	0.00633801	0.00382649	0.00884954	0.0034571	0.00444418	0.00247001	1.54545	2.16143	1.27911
Otu00839	T20_005	Sterivex	Tween20_005_Sterivex	0.0109475	0.00887002	0.0130249	None	Sterivex	NoTween_Sterivex	0.00864274	0.00518565	0.0120998	0.00230473	0.00368437	0.000925091	1.26667	1.71049	1.07645
Otu00852	T20_005	Sterivex	Tween20_005_Sterivex	0.00633801	0.00518565	0.00749038	None	Sterivex	NoTween_Sterivex	0.00518565	0.00318969	0.0071816	0.00115237	0.00199596	0.000308775	1.22222	1.62575	1.043
Otu00853	T20_005	Sterivex	Tween20_005_Sterivex	0.00172855	0.000730571	0.00272653	None	Sterivex	NoTween_Sterivex	0.000576183	1.08E-19	0.00115237	0.00115237	0.000730571	0.00157416	3	2.5	2.36603
Otu00875	T20_005	Sterivex	Tween20_005_Sterivex	0.00806656	0.0033503	0.0127828	None	Sterivex	NoTween_Sterivex	0.00749038	0.00633801	0.00864274	0.000576183	-0.00298771	0.00414008	1.07692	0.528604	1.47902
Otu00902	T20_005	Sterivex	Tween20_005_Sterivex	0.00403328	0.00172855	0.00633801	None	Sterivex	NoTween_Sterivex	0.0034571	0.00146114	0.00545305	0.000576183	0.000267407	0.000884958	1.16667	1.18301	1.16229
Otu00921	T20_005	Sterivex	Tween20_005_Sterivex	0.00633801	0.00576183	0.00691419	None	Sterivex	NoTween_Sterivex	0.00230473	0.000780295	0.00382917	0.00403328	0.00498153	0.00308503	2.75	7.38417	1.80566
Otu00933	T20_005	Sterivex	Tween20_005_Sterivex	0.00288091	-4.34e-19	0.00576183	None	Sterivex	NoTween_Sterivex	0.00172855	0.000730571	0.00272653	0.00115237	-0.000730571	0.0030353	1.66667	1.00E+00	2.11325
Otu00937	T20_005	Sterivex	Tween20_005_Sterivex	0.00230473	0.000780295	0.00382917	None	Sterivex	NoTween_Sterivex	0.00172855	0	0.0034571	0.000576183	0.000780295	0.000372071	1.33333	1.23	1.10763
Otu00972	T20_005	Sterivex	Tween20_005_Sterivex	0.00921893	0.00633801	0.0120998	None	Sterivex	NoTween_Sterivex	0.00403328	0.00172855	0.00633801	0.00518565	0.00460946	0.00576183	2.28571	3.66667	1.90909
Otu00979	T20_005	Sterivex	Tween20_005_Sterivex	0.00576183	0.00518565	0.00633801	None	Sterivex	NoTween_Sterivex	0.00403328	0.00152176	0.0065448	0.00172855	0.00366389	-0.000206791	1.42857	3.40767	0.968404
Otu01000	T20_005	Sterivex	Tween20_005_Sterivex	0.00633801	0.00403328	0.00864274	None	Sterivex	NoTween_Sterivex	0.00288091	0.00172855	0.00403328	0.0034571	0.00230473	0.00460946	2.2	2.33333	2.14286
Otu01008	T20_005	Sterivex	Tween20_005_Sterivex	0.00749038	0.0034571	0.0115237	None	Sterivex	NoTween_Sterivex	0.00518565	0.00518565	0.00518565	0.00230473	-0.00172855	0.00633801	1.44444	0.666667	2.22222
Otu01032	T20_005	Sterivex	Tween20_005_Sterivex	0.00806656	0.00501769	0.0111154	None	Sterivex	NoTween_Sterivex	0.00749038	0.00333546	0.0116453	0.000576183	0.00168222	-0.000529858	1.07692	1.50434	0.9545
Otu01208	T20_005	Sterivex	Tween20_005_Sterivex	0.00288091	0.00230473	0.0034571	None	Sterivex	NoTween_Sterivex	0.00172855	0.00172855	0.00172855	0.00115237	0.000576183	0.00172855	1.66667	1.33333	2
Otu01256	T20_005	Sterivex	Tween20_005_Sterivex	0.0034571	0.00146114	0.00545305	None	Sterivex	NoTween_Sterivex	0.000576183	0	0.00115237	0.00288091	0.00146114	0.00430069	6	5	4.73205
Otu01297	T20_005	Sterivex	Tween20_005_Sterivex	0.00460946	0.00403328	0.00518565	None	Sterivex	NoTween_Sterivex	0.00403328	0.00250884	0.00555772	0.000576183	0.00152444	-0.000372071	1.14286	1.60763	0.933053
Otu01572	T20_005	Sterivex	Tween20_005_Sterivex	0.00172855	0.000730571	0.00272653	None	Sterivex	NoTween_Sterivex	0.00115237	0	0.00230473	0.000576183	0.000730571	0.000421795	1.5	1.2	1.18301
Otu01638	T20_005	Sterivex	Tween20_005_Sterivex	0.00230473	0.00172855	0.00288091	None	Sterivex	NoTween_Sterivex	0.000576183	0	0.00115237	0.00172855	0.00172855	0.00172855	4	3	2.5
Otu02260	T20_005	Sterivex	Tween20_005_Sterivex	0.00230473	0.00172855	0.00288091	None	Sterivex	NoTween_Sterivex	0.00115237	0.000576183	0.00172855	0.00115237	0.00115237	0.00115237	2	3	1.66667
Otu02707	T20_005	Sterivex	Tween20_005_Sterivex	0.0034571	0.000816696	0.0060975	None	Sterivex	NoTween_Sterivex	0.00115237	0.000576183	0.00172855	0.00230473	0.000240513	0.00436895	3	1.41742	3.52753
Otu00005	T20_01	Sterivex	Tween20_01_Sterivex	2.35428	2.1008	2.60777	None	Sterivex	NoTween_Sterivex	1.94577	1.80347	2.08807	0.408514	0.297323	0.519704	1.20995	1.16486	1.24889
Otu00007	T20_01	Sterivex	Tween20_01_Sterivex	1.96709	1.90054	2.03364	None	Sterivex	NoTween_Sterivex	1.50096	1.39976	1.60215	0.466132	0.500778	0.431486	1.31056	1.35776	1.26932
Otu00009	T20_01	Sterivex	Tween20_01_Sterivex	0.859665	0.742105	0.977225	None	Sterivex	NoTween_Sterivex	0.500703	0.455835	0.545571	0.358962	0.286271	0.431653	1.71692	1.62801	1.7912
Otu00011	T20_01	Sterivex	Tween20_01_Sterivex	0.146927	0.143328	0.150525	None	Sterivex	NoTween_Sterivex	0.123303	0.110588	0.136018	0.0236235	0.0327405	0.0145065	1.19159	1.29606	1.10665
Otu00017	T20_01	Sterivex	Tween20_01_Sterivex	0.101984	0.0916131	0.112356	None	Sterivex	NoTween_Sterivex	0.0933416	0.0813659	0.105317	0.00864274	0.0102472	0.0070383	1.09259	1.12594	1.06683
Otu00019	T20_01	Sterivex	Tween20_01_Sterivex	0.0311139	0.0293853	0.0328424	None	Sterivex	NoTween_Sterivex	0.019014	0.0172855	0.0207426	0.0120998	0.0120998	0.0120998	1.63636	1.7	1.58333
Otu00020	T20_01	Sterivex	Tween20_01_Sterivex	0.0455184	0.0417402	0.0492967	None	Sterivex	NoTween_Sterivex	0.0259282	0.0198578	0.0319987	0.0195902	0.0218824	0.017298	1.75556	2.10196	1.54059
Otu00024	T20_01	Sterivex	Tween20_01_Sterivex	0.0265044	0.0218949	0.0311139	None	Sterivex	NoTween_Sterivex	0.00806656	0.00576183	0.0103713	0.0184379	0.0161331	0.0207426	3.28571	3.8	3
Otu00025	T20_01	Sterivex	Tween20_01_Sterivex	0.0443661	0.0377212	0.0510109	None	Sterivex	NoTween_Sterivex	0.0374519	0.0323307	0.0425731	0.00691419	0.00539055	0.00843783	1.18462	1.16673	1.1982
Otu00027	T20_01	Sterivex	Tween20_01_Sterivex	0.617668	0.594903	0.640433	None	Sterivex	NoTween_Sterivex	0.393533	0.342428	0.444638	0.224135	0.252476	0.195795	1.56955	1.73731	1.44035
Otu00028	T20_01	Sterivex	Tween20_01_Sterivex	0.0553136	0.0513216	0.0593055	None	Sterivex	NoTween_Sterivex	0.0437899	0.0422655	0.0453143	0.0115237	0.00905618	0.0139911	1.26316	1.21427	1.30876
Otu00031	T20_01	Sterivex	Tween20_01_Sterivex	1.02503	0.940236	1.10982	None	Sterivex	NoTween_Sterivex	0.621701	0.559655	0.683747	0.403328	0.380581	0.426075	1.64875	1.68003	1.62315
Otu00034	T20_01	Sterivex	Tween20_01_Sterivex	0.0789371	0.063595	0.0942791	None	Sterivex	NoTween_Sterivex	0.00691419	0.0034571	0.0103713	0.0720229	0.0601379	0.0839078	11.4167	18.3955	9.09039
Otu00036	T20_01	Sterivex	Tween20_01_Sterivex	0.0311139	0.0284735	0.0337543	None	Sterivex	NoTween_Sterivex	0.00806656	0.00654212	0.009591	0.0230473	0.0219314	0.0241633	3.85714	4.35233	3.51937
Otu00041	T20_01	Sterivex	Tween20_01_Sterivex	0.0230473	0.0199984	0.0260962	None	Sterivex	NoTween_Sterivex	0.00691419	0.00518565	0.00864274	0.0161331	0.0148128	0.0174534	3.33333	3.8565	3.01943
Otu00043	T20_01	Sterivex	Tween20_01_Sterivex	0.285211	0.23132	0.339101	None	Sterivex	NoTween_Sterivex	0.173431	0.154071	0.192791	0.111779	0.0772488	0.14631	1.64452	1.50138	1.75891
Otu00046	T20_01	Sterivex	Tween20_01_Sterivex	0.766323	0.728186	0.80446	None	Sterivex	NoTween_Sterivex	0.497822	0.464843	0.530801	0.268501	0.263343	0.27366	1.53935	1.56652	1.51556
Otu00047	T20_01	Sterivex	Tween20_01_Sterivex	0.00864274	0.00518565	0.0120998	None	Sterivex	NoTween_Sterivex	0.00460946	0.00403328	0.00518565	0.00403328	0.00115237	0.00691419	1.875	1.28571	2.33333
Otu00048	T20_01	Sterivex	Tween20_01_Sterivex	0.338219	0.297104	0.379335	None	Sterivex	NoTween_Sterivex	0.209731	0.200512	0.21895	0.128489	0.0965923	0.160385	1.61264	1.48173	1.73252
Otu00049	T20_01	Sterivex	Tween20_01_Sterivex	0.118117	0.100537	0.135698	None	Sterivex	NoTween_Sterivex	0.0852751	0.0762196	0.0943305	0.0328424	0.0243172	0.0413677	1.38514	1.31904	1.43854
Otu00050	T20_01	Sterivex	Tween20_01_Sterivex	0.519717	0.481268	0.558166	None	Sterivex	NoTween_Sterivex	0.363571	0.327089	0.400053	0.156146	0.154178	0.158113	1.42948	1.47136	1.39523
Otu00051	T20_01	Sterivex	Tween20_01_Sterivex	0.0962225	0.0931737	0.0992714	None	Sterivex	NoTween_Sterivex	0.0777847	0.0757887	0.0797806	0.0184379	0.0173849	0.0194908	1.23704	1.22939	1.2443
Otu00053	T20_01	Sterivex	Tween20_01_Sterivex	0.00749038	0.00497885	0.0100019	None	Sterivex	NoTween_Sterivex	0.00288091	0.00135648	0.00440535	0.00460946	0.00362238	0.00559655	2.6	3.67043	2.2704
Otu00055	T20_01	Sterivex	Tween20_01_Sterivex	0.00403328	0.0034571	0.00460946	None	Sterivex	NoTween_Sterivex	0.000576183	1.08E-19	0.00115237	0.0034571	0.0034571	0.0034571	7	5	4
Otu00059	T20_01	Sterivex	Tween20_01_Sterivex	0.377976	0.336319	0.419633	None	Sterivex	NoTween_Sterivex	0.227016	0.215026	0.239006	0.15096	0.121293	0.180627	1.66497	1.56408	1.75574
Otu00060	T20_01	Sterivex	Tween20_01_Sterivex	0.195902	0.172237	0.219568	None	Sterivex	NoTween_Sterivex	0.0875798	0.0805702	0.0945894	0.108322	0.0916663	0.124978	2.23684	2.13772	2.32127
Otu00061	T20_01	Sterivex	Tween20_01_Sterivex	0.00518565	0.0034571	0.00691419	None	Sterivex	NoTween_Sterivex	0.00172855	0	0.0034571	0.0034571	0.0034571	0.0034571	3	3	2
Otu00065	T20_01	Sterivex	Tween20_01_Sterivex	0.00806656	0.00456178	0.0115713	None	Sterivex	NoTween_Sterivex	0.00633801	0.00328914	0.00938688	0.00172855	0.00127264	0.00218446	1.27273	1.38692	1.23271
Otu00076	T20_01	Sterivex	Tween20_01_Sterivex	0.413123	0.369806	0.45644	None	Sterivex	NoTween_Sterivex	0.327272	0.311016	0.343528	0.0858513	0.0587901	0.112912	1.26232	1.18903	1.32868
Otu00079	T20_01	Sterivex	Tween20_01_Sterivex	0.0570421	0.0407045	0.0733797	None	Sterivex	NoTween_Sterivex	0.0144046	0.0102497	0.0185595	0.0426375	0.0304548	0.0548202	3.96	3.9713	3.95376
Otu00080	T20_01	Sterivex	Tween20_01_Sterivex	0.00288091	0.00172855	0.00403328	None	Sterivex	NoTween_Sterivex	0.00115237	0.000576183	0.00172855	0.00172855	0.00115237	0.00230473	2.5	3	2.33333
Otu00086	T20_01	Sterivex	Tween20_01_Sterivex	0.0270806	0.0213188	0.0328424	None	Sterivex	NoTween_Sterivex	0.012676	0.00946797	0.0158841	0.0144046	0.0118508	0.0169584	2.13636	2.25167	2.06763
Otu00089	T20_01	Sterivex	Tween20_01_Sterivex	0.028233	0.0235167	0.0329492	None	Sterivex	NoTween_Sterivex	0.0218949	0.0151019	0.028688	0.00633801	0.00841485	0.00426118	1.28947	1.55721	1.14853
Otu00092	T20_01	Sterivex	Tween20_01_Sterivex	0.0489755	0.0425594	0.0553916	None	Sterivex	NoTween_Sterivex	0.0265044	0.0241997	0.0288091	0.0224711	0.0183598	0.0265825	1.84783	1.75868	1.92271
Otu00099	T20_01	Sterivex	Tween20_01_Sterivex	0.00403328	0.00250884	0.00555772	None	Sterivex	NoTween_Sterivex	0.000576183	0	0.00115237	0.0034571	0.00250884	0.00440535	7	5	4.82288
Otu00105	T20_01	Sterivex	Tween20_01_Sterivex	0.104865	0.0923077	0.117423	None	Sterivex	NoTween_Sterivex	0.0512803	0.0405163	0.0620443	0.053585	0.0517914	0.0553786	2.04494	2.27829	1.89257
Otu00113	T20_01	Sterivex	Tween20_01_Sterivex	0.00115237	0	0.00230473	None	Sterivex	NoTween_Sterivex	0.000576183	0	0.00115237	0.000576183	0	0.00115237	2	0	2
Otu00115	T20_01	Sterivex	Tween20_01_Sterivex	0.161331	0.138831	0.183832	None	Sterivex	NoTween_Sterivex	0.119846	0.108853	0.130839	0.0414852	0.0299774	0.052993	1.34615	1.27539	1.40502
Otu00118	T20_01	Sterivex	Tween20_01_Sterivex	0.00230473	0.000780295	0.00382917	None	Sterivex	NoTween_Sterivex	0.00115237	0.000576183	0.00172855	0.00115237	0.000204112	0.00210062	2	1.35425	2.21525
Otu00119	T20_01	Sterivex	Tween20_01_Sterivex	0.012676	0.00657828	0.0187738	None	Sterivex	NoTween_Sterivex	0.00633801	0.00382649	0.00884954	0.00633801	0.00275179	0.00992424	2	1.71914	2.12144
Otu00125	T20_01	Sterivex	Tween20_01_Sterivex	0.00403328	0.00172855	0.00633801	None	Sterivex	NoTween_Sterivex	0.00172855	0.000730571	0.00272653	0.00230473	0.000997978	0.00361149	2.33333	2.36603	2.32457
Otu00128	T20_01	Sterivex	Tween20_01_Sterivex	0.0132522	0.00909729	0.0174071	None	Sterivex	NoTween_Sterivex	0.00115237	0	0.00230473	0.0120998	0.00909729	0.0151024	11.5	8	7.55278
Otu00129	T20_01	Sterivex	Tween20_01_Sterivex	0.184955	0.161359	0.20855	None	Sterivex	NoTween_Sterivex	0.174007	0.160024	0.187991	0.0109475	0.00133567	0.0205593	1.06291	1.00835	1.10936
Otu00132	T20_01	Sterivex	Tween20_01_Sterivex	0.00230473	0.000780295	0.00382917	None	Sterivex	NoTween_Sterivex	0.00115237	0.000576183	0.00172855	0.00115237	0.000204112	0.00210062	2	1.35425	2.21525
Otu00136	T20_01	Sterivex	Tween20_01_Sterivex	0.0167093	0.012676	0.0207426	None	Sterivex	NoTween_Sterivex	0.00172855	0	0.0034571	0.0149808	0.012676	0.0172855	9.66667	7	6
Otu00143	T20_01	Sterivex	Tween20_01_Sterivex	0.00172855	0.000730571	0.00272653	None	Sterivex	NoTween_Sterivex	0.00115237	0.000576183	0.00172855	0.000576183	0.000154388	0.000997978	1.5	1.26795	1.57735
Otu00152	T20_01	Sterivex	Tween20_01_Sterivex	0.0144046	0.0123271	0.016482	None	Sterivex	NoTween_Sterivex	0.0034571	0.00146114	0.00545305	0.0109475	0.010866	0.011029	4.16667	8.43663	3.02253
Otu00157	T20_01	Sterivex	Tween20_01_Sterivex	0.0789371	0.0681731	0.089701	None	Sterivex	NoTween_Sterivex	0.0610754	0.0460946	0.0760561	0.0178617	0.0220784	0.0136449	1.29245	1.47898	1.17941
Otu00158	T20_01	Sterivex	Tween20_01_Sterivex	0.00172855	0.000730571	0.00272653	None	Sterivex	NoTween_Sterivex	0.00172855	0	0.0034571	2.17E-19	0.000730571	-0.000730571	1	1	0.788675
Otu00160	T20_01	Sterivex	Tween20_01_Sterivex	0.00403328	0.00152176	0.0065448	None	Sterivex	NoTween_Sterivex	0.00115237	0.000576183	0.00172855	0.00288091	0.000945574	0.00481626	3.5	2.6411	3.7863
Otu00165	T20_01	Sterivex	Tween20_01_Sterivex	0.00230473	0.00172855	0.00288091	None	Sterivex	NoTween_Sterivex	0.00172855	0	0.0034571	0.000576183	0.00172855	-0.000576183	1.33333	1	0.833333
Otu00169	T20_01	Sterivex	Tween20_01_Sterivex	0.0270806	0.0200003	0.0341609	None	Sterivex	NoTween_Sterivex	0.0144046	0.00968831	0.0191208	0.012676	0.010312	0.01504	1.88	2.06438	1.78658
Otu00184	T20_01	Sterivex	Tween20_01_Sterivex	0.00691419	0.00331593	0.0105125	None	Sterivex	NoTween_Sterivex	0.00460946	0.00403328	0.00518565	0.00230473	-0.000717347	0.00532681	1.5	0.822143	2.02722
Otu00192	T20_01	Sterivex	Tween20_01_Sterivex	0.0714467	0.0691419	0.0737514	None	Sterivex	NoTween_Sterivex	0.053585	0.0460504	0.0611196	0.0178617	0.0230915	0.0126318	1.33333	1.50144	1.20667
Otu00200	T20_01	Sterivex	Tween20_01_Sterivex	0.0875798	0.0730376	0.102122	None	Sterivex	NoTween_Sterivex	0.0864274	0.0792309	0.093624	0.00115237	-0.00619331	0.00849804	1.01333	0.921832	1.09077
Otu00210	T20_01	Sterivex	Tween20_01_Sterivex	0.0495517	0.0455184	0.053585	None	Sterivex	NoTween_Sterivex	0.0357233	0.0239011	0.0475456	0.0138284	0.0216174	0.00603939	1.3871	1.90445	1.12702
Otu00216	T20_01	Sterivex	Tween20_01_Sterivex	0.0702943	0.051324	0.0892647	None	Sterivex	NoTween_Sterivex	0.0610754	0.0492531	0.0728977	0.00921893	0.00207088	0.016367	1.15094	1.04205	1.22452
Otu00224	T20_01	Sterivex	Tween20_01_Sterivex	0.00749038	0.00428233	0.0106984	None	Sterivex	NoTween_Sterivex	0.00691419	0.00691419	0.00691419	0.000576183	-0.00263187	0.00378423	1.08333	0.619353	1.54731
Otu00231	T20_01	Sterivex	Tween20_01_Sterivex	0.0823942	0.0748376	0.0899507	None	Sterivex	NoTween_Sterivex	0.0685658	0.0525877	0.0845438	0.0138284	0.0222499	0.00540692	1.20168	1.4231	1.06395
Otu00233	T20_01	Sterivex	Tween20_01_Sterivex	0.00921893	0.00691419	0.0115237	None	Sterivex	NoTween_Sterivex	0.00230473	0.00115237	0.0034571	0.00691419	0.00576183	0.00806656	4	6	3.33333
Otu00236	T20_01	Sterivex	Tween20_01_Sterivex	0.0702943	0.0604485	0.0801401	None	Sterivex	NoTween_Sterivex	0.0507041	0.0457812	0.055627	0.0195902	0.0146673	0.0245131	1.38636	1.32038	1.44067
Otu00242	T20_01	Sterivex	Tween20_01_Sterivex	0.00288091	0.00135648	0.00440535	None	Sterivex	NoTween_Sterivex	0.00115237	0	0.00230473	0.00172855	0.00135648	0.00210062	2.5	2	1.91144
Otu00249	T20_01	Sterivex	Tween20_01_Sterivex	0.00403328	0.0034571	0.00460946	None	Sterivex	NoTween_Sterivex	0.00288091	0.00172855	0.00403328	0.00115237	0.00172855	0.000576183	1.4	2	1.14286
Otu00265	T20_01	Sterivex	Tween20_01_Sterivex	0.00172855	0.000730571	0.00272653	None	Sterivex	NoTween_Sterivex	0.000576183	0	0.00115237	0.00115237	0.000730571	0.00157416	3	2.5	2.36603
Otu00272	T20_01	Sterivex	Tween20_01_Sterivex	0.0103713	0.00518565	0.0155569	None	Sterivex	NoTween_Sterivex	0.00288091	0.00230473	0.0034571	0.00749038	0.00288091	0.0120998	3.6	2.25	4.5
Otu00296	T20_01	Sterivex	Tween20_01_Sterivex	0.0201664	0.0137503	0.0265825	None	Sterivex	NoTween_Sterivex	0.0178617	0.0148128	0.0209105	0.00230473	-0.0010625	0.00567196	1.12903	0.928272	1.27125
Otu00304	T20_01	Sterivex	Tween20_01_Sterivex	0.0115237	0.00702353	0.0160238	None	Sterivex	NoTween_Sterivex	0.00576183	0.00325031	0.00827335	0.00576183	0.00377322	0.00775044	2	2.16088	1.9368
Otu00306	T20_01	Sterivex	Tween20_01_Sterivex	0.0466708	0.0430726	0.0502691	None	Sterivex	NoTween_Sterivex	0.0328424	0.030202	0.0354828	0.0138284	0.0128705	0.0147862	1.42105	1.42615	1.41672
Otu00312	T20_01	Sterivex	Tween20_01_Sterivex	0.00172855	0.000730571	0.00272653	None	Sterivex	NoTween_Sterivex	0.00115237	0	0.00230473	0.000576183	0.000730571	0.000421795	1.5	1.7	1.18301
Otu00323	T20_01	Sterivex	Tween20_01_Sterivex	0.00633801	0.00403328	0.00864274	None	Sterivex	NoTween_Sterivex	0.00403328	0.00250884	0.00555772	0.00230473	0.00152444	0.00308503	1.57143	1.60763	1.55509
Otu00326	T20_01	Sterivex	Tween20_01_Sterivex	0.00979511	0.00827067	0.0113195	None	Sterivex	NoTween_Sterivex	0.000576183	0	0.00115237	0.00921893	0.00827067	0.0101672	17	12	9.82288
Otu00333	T20_01	Sterivex	Tween20_01_Sterivex	0.0218949	0.0178617	0.0259282	None	Sterivex	NoTween_Sterivex	0.00691419	0.00491824	0.00891015	0.0149808	0.0129434	0.0170181	3.16667	3.63172	2.90997
Otu00336	T20_01	Sterivex	Tween20_01_Sterivex	0.00633801	0.00382649	0.00884954	None	Sterivex	NoTween_Sterivex	0.00460946	0.00403328	0.00518565	0.00172855	-0.000206791	0.00366389	1.375	0.948729	1.70654
Otu00340	T20_01	Sterivex	Tween20_01_Sterivex	0.0149808	0.0134563	0.0165052	None	Sterivex	NoTween_Sterivex	0.0103713	0.00773089	0.0130117	0.00460946	0.00572543	0.0034935	1.44444	1.74059	1.26849
Otu00362	T20_01	Sterivex	Tween20_01_Sterivex	0.0316901	0.0250452	0.0383349	None	Sterivex	NoTween_Sterivex	0.0259282	0.0232878	0.0285686	0.00576183	0.00175737	0.00976629	1.22222	1.07546	1.34185
Otu00371	T20_01	Sterivex	Tween20_01_Sterivex	0.00288091	0.000803458	0.00495837	None	Sterivex	NoTween_Sterivex	0.00115237	0	0.00230473	0.00172855	0.000803458	0.00265364	2.5	2	2.15139
Otu00373	T20_01	Sterivex	Tween20_01_Sterivex	0.0034571	0.00146114	0.00545305	None	Sterivex	NoTween_Sterivex	0.00288091	0.00135648	0.00440535	0.000576183	0.000104663	0.0010477	1.2	1.07716	1.23782
Otu00395	T20_01	Sterivex	Tween20_01_Sterivex	0.00864274	0.00504448	0.012241	None	Sterivex	NoTween_Sterivex	0.00749038	0.0044415	0.0105393	0.00115237	0.000602978	0.00170175	1.15385	1.13576	1.16147
Otu00405	T20_01	Sterivex	Tween20_01_Sterivex	0.0034571	0.00146114	0.00545305	None	Sterivex	NoTween_Sterivex	0.00115237	0	0.00230473	0.00230473	0.00146114	0.00314832	3	2	2.36603
Otu00422	T20_01	Sterivex	Tween20_01_Sterivex	0.00288091	0.00135648	0.00440535	None	Sterivex	NoTween_Sterivex	0.000576183	0	0.00115237	0.00230473	0.00135648	0.00325298	5	4	3.82288
Otu00428	T20_01	Sterivex	Tween20_01_Sterivex	0.00518565	0.0034571	0.00691419	None	Sterivex	NoTween_Sterivex	0.0034571	0.00245912	0.00445508	0.00172855	0.000997978	0.00245912	1.5	1.40583	1.55198
Otu00434	T20_01	Sterivex	Tween20_01_Sterivex	0.0334186	0.0287023	0.0381349	None	Sterivex	NoTween_Sterivex	0.0184379	0.0124223	0.0244534	0.0149808	0.01628	0.0136815	1.8125	2.31055	1.55949
Otu00437	T20_01	Sterivex	Tween20_01_Sterivex	0.028233	0.0237328	0.0327331	None	Sterivex	NoTween_Sterivex	0.019014	0.0140241	0.0240039	0.00921893	0.00970868	0.00872917	1.48485	1.69228	1.36366
Otu00444	T20_01	Sterivex	Tween20_01_Sterivex	0.0218949	0.0142728	0.0295171	None	Sterivex	NoTween_Sterivex	0.0167093	0.0117864	0.0216322	0.00518565	0.00248637	0.00788492	1.31034	1.21095	1.3645
Otu00456	T20_01	Sterivex	Tween20_01_Sterivex	0.0115237	0.0068074	0.0162399	None	Sterivex	NoTween_Sterivex	0.00691419	0.00392026	0.00990813	0.00460946	0.00288714	0.00633179	1.66667	1.73647	1.63905
Otu00464	T20_01	Sterivex	Tween20_01_Sterivex	0.0201664	0.0125442	0.0277886	None	Sterivex	NoTween_Sterivex	0.019014	0.014664	0.0233641	0.00115237	-0.00211973	0.00442446	1.06061	0.855446	1.18937
Otu00469	T20_01	Sterivex	Tween20_01_Sterivex	0.00115237	2.17E-19	0.00230473	None	Sterivex	NoTween_Sterivex	0.000576183	0	0.00115237	0.000576183	2.17E-19	0.00115237	2	2	2
Otu00470	T20_01	Sterivex	Tween20_01_Sterivex	0.00403328	0.00195582	0.00611074	None	Sterivex	NoTween_Sterivex	0.00288091	0.000803458	0.00495837	0.00115237	0.00115237	0.00115237	1.4	2.43426	1.23241
Otu00507	T20_01	Sterivex	Tween20_01_Sterivex	0.00115237	0.000576183	0.00172855	None	Sterivex	NoTween_Sterivex	0.000576183	0	0.00115237	0.000576183	0.000576183	0.000576183	2	3	1.5
Otu00510	T20_01	Sterivex	Tween20_01_Sterivex	0.0138284	0.0128304	0.0148264	None	Sterivex	NoTween_Sterivex	0.00864274	0.00691419	0.0103713	0.00518565	0.00591622	0.00445508	1.6	1.85566	1.42956
Otu00523	T20_01	Sterivex	Tween20_01_Sterivex	0.00806656	0.00654212	0.009591	None	Sterivex	NoTween_Sterivex	0.00288091	0.000803458	0.00495837	0.00518565	0.00573867	0.00463263	2.8	8.14246	1.9343
Otu00545	T20_01	Sterivex	Tween20_01_Sterivex	0.00288091	-4.34e-19	0.00576183	None	Sterivex	NoTween_Sterivex	0.000576183	0	0.00115237	0.00230473	-4.34e-19	0.00460946	5	5	5
Otu00552	T20_01	Sterivex	Tween20_01_Sterivex	0.00806656	0.0059891	0.010144	None	Sterivex	NoTween_Sterivex	0.00518565	0.0034571	0.00691419	0.00288091	0.00253201	0.00322982	1.55556	1.73241	1.46713
Otu00580	T20_01	Sterivex	Tween20_01_Sterivex	0.00921893	0.0040977	0.0143402	None	Sterivex	NoTween_Sterivex	0.00806656	0.00691419	0.00921893	0.00115237	-0.00281649	0.00512123	1.14286	0.59265	1.55551
Otu00582	T20_01	Sterivex	Tween20_01_Sterivex	0.00518565	0.00418767	0.00618362	None	Sterivex	NoTween_Sterivex	0.00288091	0.00230473	0.0034571	0.00230473	0.00188294	0.00272653	1.8	1.81699	1.78868
Otu00606	T20_01	Sterivex	Tween20_01_Sterivex	0.00230473	0.00115237	0.0034571	None	Sterivex	NoTween_Sterivex	0.00115237	2.17E-19	0.00230473	0.00115237	0.00115237	0.00115237	2	1.8	1.5
Otu00614	T20_01	Sterivex	Tween20_01_Sterivex	0.0115237	0.00801887	0.0150284	None	Sterivex	NoTween_Sterivex	0.00576183	0.0034571	0.00806656	0.00576183	0.00456178	0.00696188	2	2.31954	1.86305
Otu00623	T20_01	Sterivex	Tween20_01_Sterivex	0.00230473	0.00115237	0.0034571	None	Sterivex	NoTween_Sterivex	0.000576183	0	0.00115237	0.00172855	0.00115237	0.00230473	4	2	3
Otu00634	T20_01	Sterivex	Tween20_01_Sterivex	0.00288091	0.00230473	0.0034571	None	Sterivex	NoTween_Sterivex	0.000576183	1.08E-19	0.00115237	0.00230473	0.00230473	0.00230473	5	4	3
Otu00636	T20_01	Sterivex	Tween20_01_Sterivex	0.00806656	0.00749038	0.00864274	None	Sterivex	NoTween_Sterivex	0.00518565	0.00418767	0.00618362	0.00288091	0.00330271	0.00245912	1.55556	1.78868	1.39768
Otu00640	T20_01	Sterivex	Tween20_01_Sterivex	0.00576183	0.00172855	0.00979511	None	Sterivex	NoTween_Sterivex	0.00172855	0.000730571	0.00272653	0.00403328	0.000997978	0.00706858	3.33333	2.36603	3.59252
Otu00644	T20_01	Sterivex	Tween20_01_Sterivex	0.00230473	0.00115237	0.0034571	None	Sterivex	NoTween_Sterivex	0.00172855	0.00172855	0.00172855	0.000576183	-0.000576183	0.00172855	1.33333	0.666667	2
Otu00682	T20_01	Sterivex	Tween20_01_Sterivex	0.00979511	0.00827067	0.0113195	None	Sterivex	NoTween_Sterivex	0.00864274	0.00664679	0.0106387	0.00115237	0.00162389	0.000680846	1.13333	1.24431	1.064
Otu00683	T20_01	Sterivex	Tween20_01_Sterivex	0.00979511	0.00629033	0.0132999	None	Sterivex	NoTween_Sterivex	0.00460946	0.000831179	0.00838775	0.00518565	0.00545915	0.00491215	2.125	7.56795	1.58563
Otu00690	T20_01	Sterivex	Tween20_01_Sterivex	0.00576183	0.00460946	0.00691419	None	Sterivex	NoTween_Sterivex	0.00403328	0.00082523	0.00724133	0.00172855	0.00378423	-0.000327136	1.42857	5.58567	0.954824
Otu00712	T20_01	Sterivex	Tween20_01_Sterivex	0.00403328	0.00082523	0.00724133	None	Sterivex	NoTween_Sterivex	0.000576183	1.08E-19	0.00115237	0.0034571	0.00082523	0.00608897	7	5	6.28388
Otu00762	T20_01	Sterivex	Tween20_01_Sterivex	0.0034571	0.00172855	0.00518565	None	Sterivex	NoTween_Sterivex	0.0034571	0.00245912	0.00445508	4.34E-19	-0.000730571	0.000730571	1	0.702914	1.16399
Otu00765	T20_01	Sterivex	Tween20_01_Sterivex	0.012676	0.00889774	0.0164543	None	Sterivex	NoTween_Sterivex	0.00921893	0.0034571	0.0149808	0.0034571	0.00544064	0.00147355	1.375	2.57376	1.09836
Otu00787	T20_01	Sterivex	Tween20_01_Sterivex	0.00115237	0	0.00230473	None	Sterivex	NoTween_Sterivex	0.000576183	1.08E-19	0.00115237	0.000576183	-1.08e-19	0.00115237	2	0	2
Otu00842	T20_01	Sterivex	Tween20_01_Sterivex	0.00172855	0.000730571	0.00272653	None	Sterivex	NoTween_Sterivex	0.00172855	0	0.0034571	2.17E-19	0.000730571	-0.000730571	1	1.5	0.788675
Otu00853	T20_01	Sterivex	Tween20_01_Sterivex	0.00115237	0	0.00230473	None	Sterivex	NoTween_Sterivex	0.000576183	1.08E-19	0.00115237	0.000576183	-1.08e-19	0.00115237	2	0	2
Otu00902	T20_01	Sterivex	Tween20_01_Sterivex	0.00460946	0.00156059	0.00765834	None	Sterivex	NoTween_Sterivex	0.0034571	0.00146114	0.00545305	0.00115237	9.94E-05	0.00220528	1.33333	1.06806	1.40441
Otu00905	T20_01	Sterivex	Tween20_01_Sterivex	0.00576183	0.00325031	0.00827335	None	Sterivex	NoTween_Sterivex	0.00460946	0.00253201	0.00668692	0.00115237	0.0007183	0.00158643	1.25	1.28369	1.23724
Otu00921	T20_01	Sterivex	Tween20_01_Sterivex	0.00288091	0.00135648	0.00440535	None	Sterivex	NoTween_Sterivex	0.00230473	0.000780295	0.00382917	0.000576183	0.000576183	0.000576183	1.25	1.73842	1.15047
Otu00926	T20_01	Sterivex	Tween20_01_Sterivex	0.00403328	0.00082523	0.00724133	None	Sterivex	NoTween_Sterivex	0.0034571	0.00245912	0.00445508	0.000576183	-0.00163389	0.00278626	1.16667	0.335579	1.62541
Otu00933	T20_01	Sterivex	Tween20_01_Sterivex	0.00403328	0.00172855	0.00633801	None	Sterivex	NoTween_Sterivex	0.00172855	0.000730571	0.00272653	0.00230473	0.000997978	0.00361149	2.33333	2.36603	2.32457
Otu00937	T20_01	Sterivex	Tween20_01_Sterivex	0.00460946	0.00156059	0.00765834	None	Sterivex	NoTween_Sterivex	0.00172855	0	0.0034571	0.00288091	0.00156059	0.00420124	2.66667	2	2.21525
Otu00979	T20_01	Sterivex	Tween20_01_Sterivex	0.00691419	0.00427379	0.0095546	None	Sterivex	NoTween_Sterivex	0.00403328	0.00152176	0.0065448	0.00288091	0.00275204	0.00300979	1.71429	2.80846	1.45988
Otu01077	T20_01	Sterivex	Tween20_01_Sterivex	0.00230473	0.00172855	0.00288091	None	Sterivex	NoTween_Sterivex	0.00172855	0.000730571	0.00272653	0.000576183	0.000997978	0.000154388	1.33333	2.36603	1.05662
Otu01087	T20_01	Sterivex	Tween20_01_Sterivex	0.00288091	0.000803458	0.00495837	None	Sterivex	NoTween_Sterivex	0.00230473	0.000780295	0.00382917	0.000576183	2.32E-05	0.0011292	1.25	1.02968	1.2949
Otu01093	T20_01	Sterivex	Tween20_01_Sterivex	0.00403328	0.00152176	0.0065448	None	Sterivex	NoTween_Sterivex	0.00230473	0.00172855	0.00288091	0.00172855	-0.000206791	0.00366389	1.75	0.880367	2.27178
Otu01120	T20_01	Sterivex	Tween20_01_Sterivex	0.00403328	0.00250884	0.00555772	None	Sterivex	NoTween_Sterivex	0.00172855	0.000730571	0.00272653	0.00230473	0.00177827	0.00283119	2.33333	3.43409	2.03839
Otu01256	T20_01	Sterivex	Tween20_01_Sterivex	0.0034571	0.00245912	0.00445508	None	Sterivex	NoTween_Sterivex	0.000576183	0	0.00115237	0.00288091	0.00245912	0.00330271	6	4	3.86603
Otu01572	T20_01	Sterivex	Tween20_01_Sterivex	0.00403328	0.00250884	0.00555772	None	Sterivex	NoTween_Sterivex	0.00115237	0	0.00230473	0.00288091	0.00250884	0.00325298	3.5	3	2.41144
Otu01638	T20_01	Sterivex	Tween20_01_Sterivex	0.00230473	0.000780295	0.00382917	None	Sterivex	NoTween_Sterivex	0.000576183	0	0.00115237	0.00172855	0.000780295	0.0026768	4	5	3.32288
Otu01931	T20_01	Sterivex	Tween20_01_Sterivex	0.00172855	0.000730571	0.00272653	None	Sterivex	NoTween_Sterivex	0.00115237	0.000576183	0.00172855	0.000576183	0.000154388	0.000997978	1.5	1.26795	1.57735
Otu00007	T20_1	Sterivex	Tween20_1_Sterivex	1.87115	1.74238	1.99993	None	Sterivex	NoTween_Sterivex	1.50096	1.39976	1.60215	0.370198	0.342617	0.397778	1.24664	1.24477	1.24828
Otu00009	T20_1	Sterivex	Tween20_1_Sterivex	0.681048	0.660306	0.701791	None	Sterivex	NoTween_Sterivex	0.500703	0.455835	0.545571	0.180345	0.204471	0.156219	1.36018	1.44856	1.28634
Otu00011	T20_1	Sterivex	Tween20_1_Sterivex	0.23854	0.236811	0.240268	None	Sterivex	NoTween_Sterivex	0.123303	0.110588	0.136018	0.115237	0.126223	0.10425	1.93458	2.14138	1.76644
Otu00015	T20_1	Sterivex	Tween20_1_Sterivex	0.034571	0.0311139	0.0380281	None	Sterivex	NoTween_Sterivex	0.012676	0.0101645	0.0151875	0.0218949	0.0209494	0.0228405	2.72727	3.06103	2.5039
Otu00019	T20_1	Sterivex	Tween20_1_Sterivex	0.0414852	0.0241997	0.0587707	None	Sterivex	NoTween_Sterivex	0.019014	0.0172855	0.0207426	0.0224711	0.00691419	0.0380281	2.18182	1.4	2.83333
Otu00020	T20_1	Sterivex	Tween20_1_Sterivex	0.088156	0.0846989	0.0916131	None	Sterivex	NoTween_Sterivex	0.0259282	0.0198578	0.0319987	0.0622278	0.0648411	0.0596144	3.4	4.26528	2.86303
Otu00022	T20_1	Sterivex	Tween20_1_Sterivex	0.0483994	0.0397566	0.0570421	None	Sterivex	NoTween_Sterivex	0.0339948	0.0307867	0.0372028	0.0144046	0.00896988	0.0198393	1.42373	1.29136	1.53327
Otu00024	T20_1	Sterivex	Tween20_1_Sterivex	0.078649	0.0743276	0.0829703	None	Sterivex	NoTween_Sterivex	0.00806656	0.00576183	0.0103713	0.0705824	0.0685658	0.072599	9.75	12.9	8
Otu00025	T20_1	Sterivex	Tween20_1_Sterivex	0.0769204	0.0743276	0.0795132	None	Sterivex	NoTween_Sterivex	0.0374519	0.0323307	0.0425731	0.0394685	0.0419969	0.0369401	2.05385	2.29898	1.86769
Otu00027	T20_1	Sterivex	Tween20_1_Sterivex	0.542764	0.53585	0.549678	None	Sterivex	NoTween_Sterivex	0.393533	0.342428	0.444638	0.149231	0.193422	0.10504	1.37921	1.56486	1.23624
Otu00028	T20_1	Sterivex	Tween20_1_Sterivex	0.139148	0.134827	0.14347	None	Sterivex	NoTween_Sterivex	0.0437899	0.0422655	0.0453143	0.0953583	0.0925613	0.0981552	3.17763	3.19	3.1661
Otu00031	T20_1	Sterivex	Tween20_1_Sterivex	1.13479	1.08207	1.18751	None	Sterivex	NoTween_Sterivex	0.621701	0.559655	0.683747	0.513091	0.522416	0.503766	1.8253	1.93346	1.73677
Otu00034	T20_1	Sterivex	Tween20_1_Sterivex	0.146927	0.13137	0.162484	None	Sterivex	NoTween_Sterivex	0.00691419	0.0034571	0.0103713	0.140012	0.127913	0.152112	21.25	38	15.6667
Otu00035	T20_1	Sterivex	Tween20_1_Sterivex	0.0319782	0.0224711	0.0414852	None	Sterivex	NoTween_Sterivex	0.0293853	0.0283873	0.0303833	0.00259282	-0.00591622	0.0111019	1.08824	0.79159	1.36539
Otu00036	T20_1	Sterivex	Tween20_1_Sterivex	0.0501279	0.0380281	0.0622278	None	Sterivex	NoTween_Sterivex	0.00806656	0.00654212	0.009591	0.0420614	0.0314859	0.0526368	6.21429	5.8128	6.48814
Otu00041	T20_1	Sterivex	Tween20_1_Sterivex	0.0207426	0.019014	0.0224711	None	Sterivex	NoTween_Sterivex	0.00691419	0.00518565	0.00864274	0.0138284	0.0138284	0.0138284	3	3.66667	2.6
Otu00043	T20_1	Sterivex	Tween20_1_Sterivex	0.353488	0.350895	0.356081	None	Sterivex	NoTween_Sterivex	0.173431	0.154071	0.192791	0.180057	0.196824	0.16329	2.03821	2.27749	1.84698
Otu00046	T20_1	Sterivex	Tween20_1_Sterivex	0.683641	0.65512	0.712162	None	Sterivex	NoTween_Sterivex	0.497822	0.464843	0.530801	0.185819	0.190277	0.181361	1.37326	1.40933	1.34168
Otu00047	T20_1	Sterivex	Tween20_1_Sterivex	0.0112356	0.0103713	0.0120998	None	Sterivex	NoTween_Sterivex	0.00460946	0.00403328	0.00518565	0.0066261	0.00633801	0.00691419	2.4375	2.57143	2.33333
Otu00048	T20_1	Sterivex	Tween20_1_Sterivex	0.360402	0.34571	0.375095	None	Sterivex	NoTween_Sterivex	0.209731	0.200512	0.21895	0.150672	0.145198	0.156146	1.71841	1.72414	1.71316
Otu00049	T20_1	Sterivex	Tween20_1_Sterivex	0.139148	0.0898845	0.188412	None	Sterivex	NoTween_Sterivex	0.0852751	0.0762196	0.0943305	0.0538731	0.0136649	0.0940813	1.63176	1.17928	1.99736
Otu00050	T20_1	Sterivex	Tween20_1_Sterivex	0.419173	0.402752	0.435594	None	Sterivex	NoTween_Sterivex	0.363571	0.327089	0.400053	0.0556017	0.0756624	0.0355409	1.15293	1.23132	1.08884
Otu00054	T20_1	Sterivex	Tween20_1_Sterivex	0.0164212	0.0138284	0.019014	None	Sterivex	NoTween_Sterivex	0.00460946	0.0034571	0.00576183	0.0118117	0.0103713	0.0132522	3.5625	4	3.3
Otu00055	T20_1	Sterivex	Tween20_1_Sterivex	0.0034571	0.00172855	0.00518565	None	Sterivex	NoTween_Sterivex	0.000576183	1.08E-19	0.00115237	0.00288091	0.00172855	0.00403328	6	8	4.5
Otu00059	T20_1	Sterivex	Tween20_1_Sterivex	0.241997	0.216069	0.267925	None	Sterivex	NoTween_Sterivex	0.227016	0.215026	0.239006	0.0149808	0.00104211	0.0289194	1.06599	1.00485	1.121
Otu00060	T20_1	Sterivex	Tween20_1_Sterivex	0.227304	0.219526	0.235083	None	Sterivex	NoTween_Sterivex	0.0875798	0.0805702	0.0945894	0.139724	0.138955	0.140493	2.59539	2.72465	2.4853
Otu00061	T20_1	Sterivex	Tween20_1_Sterivex	0.00864274	0.0034571	0.0138284	None	Sterivex	NoTween_Sterivex	0.00172855	0	0.0034571	0.00691419	0.0034571	0.0103713	5	3	4
Otu00062	T20_1	Sterivex	Tween20_1_Sterivex	0.00691419	0.00518565	0.00864274	None	Sterivex	NoTween_Sterivex	0.00633801	0.00426056	0.00841547	0.000576183	0.000925091	0.000227275	1.09091	1.21713	1.02701
Otu00065	T20_1	Sterivex	Tween20_1_Sterivex	0.0216069	0.0172855	0.0259282	None	Sterivex	NoTween_Sterivex	0.00633801	0.00328914	0.00938688	0.0152688	0.0139963	0.0165413	3.40909	5.25532	2.76218
Otu00079	T20_1	Sterivex	Tween20_1_Sterivex	0.0561778	0.0466708	0.0656849	None	Sterivex	NoTween_Sterivex	0.0144046	0.0102497	0.0185595	0.0417733	0.0364212	0.0471254	3.9	4.5534	3.53915
Otu00080	T20_1	Sterivex	Tween20_1_Sterivex	0.00518565	0.0034571	0.00691419	None	Sterivex	NoTween_Sterivex	0.00115237	0.000576183	0.00172855	0.00403328	0.00288091	0.00518565	4.5	6	4
Otu00081	T20_1	Sterivex	Tween20_1_Sterivex	0.496093	0.490908	0.501279	None	Sterivex	NoTween_Sterivex	0.455184	0.389044	0.521325	0.040909	0.101864	-0.020046	1.08987	1.26183	0.961548
Otu00082	T20_1	Sterivex	Tween20_1_Sterivex	0.471894	0.451151	0.492636	None	Sterivex	NoTween_Sterivex	0.443085	0.432414	0.453756	0.0288091	0.0187376	0.0388807	1.06502	1.04333	1.08569
Otu00085	T20_1	Sterivex	Tween20_1_Sterivex	0.00518565	0.00518565	0.00518565	None	Sterivex	NoTween_Sterivex	0.00172855	0.000730571	0.00272653	0.0034571	0.00445508	0.00245912	3	7.09808	1.90192
Otu00086	T20_1	Sterivex	Tween20_1_Sterivex	0.0267925	0.019014	0.034571	None	Sterivex	NoTween_Sterivex	0.012676	0.00946797	0.0158841	0.0141165	0.00954606	0.0186869	2.11364	2.00825	2.17646
Otu00089	T20_1	Sterivex	Tween20_1_Sterivex	0.0259282	0.0207426	0.0311139	None	Sterivex	NoTween_Sterivex	0.0218949	0.0151019	0.028688	0.00403328	0.00564073	0.00242583	1.18421	1.37351	1.08456
Otu00092	T20_1	Sterivex	Tween20_1_Sterivex	0.0561778	0.0483994	0.0639563	None	Sterivex	NoTween_Sterivex	0.0265044	0.0241997	0.0288091	0.0296734	0.0241997	0.0351472	2.11957	2	2.22
Otu00095	T20_1	Sterivex	Tween20_1_Sterivex	0.284346	0.274839	0.293853	None	Sterivex	NoTween_Sterivex	0.27772	0.270927	0.284513	0.0066261	0.00391218	0.00934003	1.02386	1.01444	1.03283
Otu00099	T20_1	Sterivex	Tween20_1_Sterivex	0.00518565	0.0034571	0.00691419	None	Sterivex	NoTween_Sterivex	0.000576183	0	0.00115237	0.00460946	0.0034571	0.00576183	9	5	6
Otu00105	T20_1	Sterivex	Tween20_1_Sterivex	0.100256	0.0916131	0.108899	None	Sterivex	NoTween_Sterivex	0.0512803	0.0405163	0.0620443	0.0489755	0.0510968	0.0468543	1.95506	2.26114	1.75518
Otu00112	T20_1	Sterivex	Tween20_1_Sterivex	0.0259282	0.0224711	0.0293853	None	Sterivex	NoTween_Sterivex	0.019014	0.0172855	0.0207426	0.00691419	0.00518565	0.00864274	1.36364	1.3	1.41667
Otu00115	T20_1	Sterivex	Tween20_1_Sterivex	0.136555	0.129641	0.14347	None	Sterivex	NoTween_Sterivex	0.119846	0.108853	0.130839	0.0167093	0.020788	0.0126306	1.13942	1.19097	1.09654
Otu00116	T20_1	Sterivex	Tween20_1_Sterivex	0.000864274	0	0.00172855	None	Sterivex	NoTween_Sterivex	0.000576183	0	0.00115237	0.000288091	0	0.000576183	1.5	0	1.5
Otu00117	T20_1	Sterivex	Tween20_1_Sterivex	0.00172855	0	0.0034571	None	Sterivex	NoTween_Sterivex	0.00115237	0	0.00230473	0.000576183	0	0.00115237	1.5	0	1.5
Otu00118	T20_1	Sterivex	Tween20_1_Sterivex	0.00432137	0.0034571	0.00518565	None	Sterivex	NoTween_Sterivex	0.00115237	0.000576183	0.00172855	0.00316901	0.00288091	0.0034571	3.75	6	3
Otu00119	T20_1	Sterivex	Tween20_1_Sterivex	0.0146927	0.00864274	0.0207426	None	Sterivex	NoTween_Sterivex	0.00633801	0.00382649	0.00884954	0.00835465	0.00481626	0.0118931	2.31818	2.25866	2.34392
Otu00120	T20_1	Sterivex	Tween20_1_Sterivex	0.206562	0.205697	0.207426	None	Sterivex	NoTween_Sterivex	0.20224	0.185811	0.218669	0.00432137	0.0198859	-0.0112431	1.02137	1.10702	0.948584
Otu00122	T20_1	Sterivex	Tween20_1_Sterivex	0.156434	0.146927	0.165941	None	Sterivex	NoTween_Sterivex	0.127336	0.119027	0.135646	0.0290972	0.0279	0.0302944	1.22851	1.2344	1.22333
Otu00125	T20_1	Sterivex	Tween20_1_Sterivex	0.00432137	0.0034571	0.00518565	None	Sterivex	NoTween_Sterivex	0.00172855	0.000730571	0.00272653	0.00259282	0.00272653	0.00245912	2.5	4.73205	1.90192
Otu00128	T20_1	Sterivex	Tween20_1_Sterivex	0.0138284	0.0103713	0.0172855	None	Sterivex	NoTween_Sterivex	0.00115237	0	0.00230473	0.012676	0.0103713	0.0149808	12	9	7.5
Otu00132	T20_1	Sterivex	Tween20_1_Sterivex	0.00777847	0	0.0155569	None	Sterivex	NoTween_Sterivex	0.00115237	0.000576183	0.00172855	0.0066261	-0.000576183	0.0138284	6.75	0	9
Otu00136	T20_1	Sterivex	Tween20_1_Sterivex	0.0129641	0.0120998	0.0138284	None	Sterivex	NoTween_Sterivex	0.00172855	0	0.0034571	0.0112356	0.0120998	0.0103713	7.5	3	4
Otu00150	T20_1	Sterivex	Tween20_1_Sterivex	0.00777847	0.00691419	0.00864274	None	Sterivex	NoTween_Sterivex	0.00230473	0.00172855	0.00288091	0.00547374	0.00518565	0.00576183	3.375	4	3
Otu00151	T20_1	Sterivex	Tween20_1_Sterivex	0.00432137	0.00172855	0.00691419	None	Sterivex	NoTween_Sterivex	0.00172855	0.000730571	0.00272653	0.00259282	0.000997978	0.00418767	2.5	2.36603	2.5359
Otu00152	T20_1	Sterivex	Tween20_1_Sterivex	0.0103713	0.0103713	0.0103713	None	Sterivex	NoTween_Sterivex	0.0034571	0.00146114	0.00545305	0.00691419	0.00891015	0.00491824	3	7.09808	1.90192
Otu00153	T20_1	Sterivex	Tween20_1_Sterivex	0.00518565	0.00518565	0.00518565	None	Sterivex	NoTween_Sterivex	0.00230473	0.000780295	0.00382917	0.00288091	0.00440535	0.00135648	2.25	6.64575	1.35425
Otu00157	T20_1	Sterivex	Tween20_1_Sterivex	0.0751919	0.0691419	0.0812418	None	Sterivex	NoTween_Sterivex	0.0610754	0.0460946	0.0760561	0.0141165	0.0230473	0.00518565	1.23113	1.5	1.06818
Otu00158	T20_1	Sterivex	Tween20_1_Sterivex	0.0129641	0.00864274	0.0172855	None	Sterivex	NoTween_Sterivex	0.00172855	0	0.0034571	0.0112356	0.00864274	0.0138284	7.5	3	5
Otu00160	T20_1	Sterivex	Tween20_1_Sterivex	0.00432137	0.0034571	0.00518565	None	Sterivex	NoTween_Sterivex	0.00115237	0.000576183	0.00172855	0.00316901	0.00288091	0.0034571	3.75	6	3
Otu00161	T20_1	Sterivex	Tween20_1_Sterivex	0.0112356	0.00691419	0.0155569	None	Sterivex	NoTween_Sterivex	0.00921893	0.00506401	0.0133738	0.00201664	0.00185018	0.0021831	1.21875	1.36536	1.16324
Otu00165	T20_1	Sterivex	Tween20_1_Sterivex	0.00259282	0.00172855	0.0034571	None	Sterivex	NoTween_Sterivex	0.00172855	0	0.0034571	0.000864274	0.00172855	4.34E-19	1.5	1.8	1
Otu00166	T20_1	Sterivex	Tween20_1_Sterivex	0.00259282	0.00172855	0.0034571	None	Sterivex	NoTween_Sterivex	0.00115237	0	0.00230473	0.00144046	0.00172855	0.00115237	2.25	2	1.5
Otu00169	T20_1	Sterivex	Tween20_1_Sterivex	0.0276568	0.0259282	0.0293853	None	Sterivex	NoTween_Sterivex	0.0144046	0.00968831	0.0191208	0.0132522	0.0162399	0.0102645	1.92	2.67624	1.53682
Otu00170	T20_1	Sterivex	Tween20_1_Sterivex	0.108034	0.0967987	0.11927	None	Sterivex	NoTween_Sterivex	0.101984	0.0941899	0.109779	0.00604992	0.00260881	0.00949103	1.05932	1.0277	1.08646
Otu00173	T20_1	Sterivex	Tween20_1_Sterivex	0.0855632	0.0812418	0.0898845	None	Sterivex	NoTween_Sterivex	0.0749038	0.0678942	0.0819133	0.0106594	0.0133476	0.00797119	1.14231	1.19659	1.09731
Otu00176	T20_1	Sterivex	Tween20_1_Sterivex	0.00432137	0	0.00864274	None	Sterivex	NoTween_Sterivex	0.00403328	0.00288091	0.00518565	0.000288091	-0.00288091	0.0034571	1.07143	0	1.66667
Otu00178	T20_1	Sterivex	Tween20_1_Sterivex	0.0120998	0.00864274	0.0155569	None	Sterivex	NoTween_Sterivex	0.00460946	0.00403328	0.00518565	0.00749038	0.00460946	0.0103713	2.625	2.14286	3
Otu00183	T20_1	Sterivex	Tween20_1_Sterivex	0.100256	0.0829703	0.117541	None	Sterivex	NoTween_Sterivex	0.0720229	0.0678679	0.0761778	0.028233	0.0151024	0.0413635	1.392	1.22253	1.54299
Otu00184	T20_1	Sterivex	Tween20_1_Sterivex	0.00691419	0.00691419	0.00691419	None	Sterivex	NoTween_Sterivex	0.00460946	0.00403328	0.00518565	0.00230473	0.00288091	0.00172855	1.5	1.71429	1.33333
Otu00185	T20_1	Sterivex	Tween20_1_Sterivex	0.00604992	0.00172855	0.0103713	None	Sterivex	NoTween_Sterivex	0.00403328	0.0034571	0.00460946	0.00201664	-0.00172855	0.00576183	1.5	0.5	2.25
Otu00200	T20_1	Sterivex	Tween20_1_Sterivex	0.0950702	0.0898845	0.100256	None	Sterivex	NoTween_Sterivex	0.0864274	0.0792309	0.093624	0.00864274	0.0106536	0.00663187	1.1	1.13446	1.07084
Otu00219	T20_1	Sterivex	Tween20_1_Sterivex	0.00604992	0.00518565	0.00691419	None	Sterivex	NoTween_Sterivex	0.00518565	0.00158738	0.00878391	0.000864274	0.00359826	-0.00186971	1.16667	3.26679	0.787143
Otu00224	T20_1	Sterivex	Tween20_1_Sterivex	0.00950702	0.00864274	0.0103713	None	Sterivex	NoTween_Sterivex	0.00691419	0.00691419	0.00691419	0.00259282	0.00172855	0.0034571	1.375	1.25	1.5
Otu00233	T20_1	Sterivex	Tween20_1_Sterivex	0.0103713	0.0103713	0.0103713	None	Sterivex	NoTween_Sterivex	0.00230473	0.00115237	0.0034571	0.00806656	0.00921893	0.00691419	4.5	9	3
Otu00236	T20_1	Sterivex	Tween20_1_Sterivex	0.0622278	0.0587707	0.0656849	None	Sterivex	NoTween_Sterivex	0.0507041	0.0457812	0.055627	0.0115237	0.0129895	0.0100578	1.22727	1.28373	1.18081
Otu00242	T20_1	Sterivex	Tween20_1_Sterivex	0.00172855	0	0.0034571	None	Sterivex	NoTween_Sterivex	0.00115237	0	0.00230473	0.000576183	0	0.00115237	1.5	1.5	1.5
Otu00244	T20_1	Sterivex	Tween20_1_Sterivex	0.0371638	0.0241997	0.0501279	None	Sterivex	NoTween_Sterivex	0.0322662	0.0293853	0.0351472	0.00489755	-0.00518565	0.0149808	1.15179	0.823529	1.42623
Otu00249	T20_1	Sterivex	Tween20_1_Sterivex	0.0034571	0	0.00691419	None	Sterivex	NoTween_Sterivex	0.00288091	0.00172855	0.00403328	0.000576183	-0.00172855	0.00288091	1.2	0	1.71429
Otu00253	T20_1	Sterivex	Tween20_1_Sterivex	0.00691419	0.00691419	0.00691419	None	Sterivex	NoTween_Sterivex	0.00576183	0.00288091	0.00864274	0.00115237	0.00403328	-0.00172855	1.2	2.4	0.8
Otu00257	T20_1	Sterivex	Tween20_1_Sterivex	0.0181498	0.0155569	0.0207426	None	Sterivex	NoTween_Sterivex	0.0132522	0.0107407	0.0157637	0.00489755	0.00481626	0.00497885	1.36957	1.44841	1.31584
Otu00265	T20_1	Sterivex	Tween20_1_Sterivex	0.00172855	0	0.0034571	None	Sterivex	NoTween_Sterivex	0.000576183	0	0.00115237	0.00115237	0	0.00230473	3	3	3
Otu00268	T20_1	Sterivex	Tween20_1_Sterivex	0.0034571	0	0.00691419	None	Sterivex	NoTween_Sterivex	0.000576183	0	0.00115237	0.00288091	0	0.00576183	6	6	6
Otu00272	T20_1	Sterivex	Tween20_1_Sterivex	0.00604992	0.0034571	0.00864274	None	Sterivex	NoTween_Sterivex	0.00288091	0.00230473	0.0034571	0.00316901	0.00115237	0.00518565	2.1	1.5	2.5
Otu00280	T20_1	Sterivex	Tween20_1_Sterivex	0.00172855	0	0.0034571	None	Sterivex	NoTween_Sterivex	0.00115237	0	0.00230473	0.000576183	0	0.00115237	1.5	1.5	1.5
Otu00299	T20_1	Sterivex	Tween20_1_Sterivex	0.053585	0.0483994	0.0587707	None	Sterivex	NoTween_Sterivex	0.0524326	0.0438284	0.0610369	0.00115237	0.00457096	-0.00226623	1.02198	1.10429	0.962871
Otu00304	T20_1	Sterivex	Tween20_1_Sterivex	0.00604992	0.0034571	0.00864274	None	Sterivex	NoTween_Sterivex	0.00576183	0.00325031	0.00827335	0.000288091	0.000206791	0.000369391	1.05	1.06362	1.04465
Otu00309	T20_1	Sterivex	Tween20_1_Sterivex	0.00432137	0.0034571	0.00518565	None	Sterivex	NoTween_Sterivex	0.00172855	0.000730571	0.00272653	0.00259282	0.00272653	0.00245912	2.5	4.73205	1.90192
Otu00312	T20_1	Sterivex	Tween20_1_Sterivex	0.00172855	0.00172855	0.00172855	None	Sterivex	NoTween_Sterivex	0.00115237	0	0.00230473	0.000576183	0.00172855	-0.000576183	1.5	1.8	0.75
Otu00318	T20_1	Sterivex	Tween20_1_Sterivex	0.00518565	0.0034571	0.00691419	None	Sterivex	NoTween_Sterivex	0.000576183	0	0.00115237	0.00460946	0.0034571	0.00576183	9	5	6
Otu00324	T20_1	Sterivex	Tween20_1_Sterivex	0.00259282	0	0.00518565	None	Sterivex	NoTween_Sterivex	0.00230473	0.000780295	0.00382917	0.000288091	-0.000780295	0.00135648	1.125	0	1.35425
Otu00326	T20_1	Sterivex	Tween20_1_Sterivex	0.00777847	0.00691419	0.00864274	None	Sterivex	NoTween_Sterivex	0.000576183	0	0.00115237	0.00720229	0.00691419	0.00749038	13.5	5	7.5
Otu00327	T20_1	Sterivex	Tween20_1_Sterivex	0.000864274	0	0.00172855	None	Sterivex	NoTween_Sterivex	0.000576183	0	0.00115237	0.000288091	0	0.000576183	1.5	1.5	1.5
Otu00333	T20_1	Sterivex	Tween20_1_Sterivex	0.0112356	0.00691419	0.0155569	None	Sterivex	NoTween_Sterivex	0.00691419	0.00491824	0.00891015	0.00432137	0.00199596	0.00664679	1.625	1.40583	1.74598
Otu00334	T20_1	Sterivex	Tween20_1_Sterivex	0.00259282	0.00172855	0.0034571	None	Sterivex	NoTween_Sterivex	0.00115237	0.000576183	0.00172855	0.00144046	0.00115237	0.00172855	2.25	3	2
Otu00336	T20_1	Sterivex	Tween20_1_Sterivex	0.00604992	0.00518565	0.00691419	None	Sterivex	NoTween_Sterivex	0.00460946	0.00403328	0.00518565	0.00144046	0.00115237	0.00172855	1.3125	1.28571	1.33333
Otu00341	T20_1	Sterivex	Tween20_1_Sterivex	0.0112356	0.0103713	0.0120998	None	Sterivex	NoTween_Sterivex	0.00979511	0.00507885	0.0145114	0.00144046	0.00529244	-0.00241153	1.14706	2.04206	0.833818
Otu00349	T20_1	Sterivex	Tween20_1_Sterivex	0.0103713	0.00864274	0.0120998	None	Sterivex	NoTween_Sterivex	0.00806656	0.00501769	0.0111154	0.00230473	0.00362506	0.000984407	1.28571	1.72246	1.08856
Otu00360	T20_1	Sterivex	Tween20_1_Sterivex	0.000864274	0	0.00172855	None	Sterivex	NoTween_Sterivex	0.000576183	1.08E-19	0.00115237	0.000288091	-1.08e-19	0.000576183	1.5	0	1.5
Otu00371	T20_1	Sterivex	Tween20_1_Sterivex	0.0034571	0.0034571	0.0034571	None	Sterivex	NoTween_Sterivex	0.00115237	0	0.00230473	0.00230473	0.0034571	0.00115237	3	2	1.5
Otu00372	T20_1	Sterivex	Tween20_1_Sterivex	0.0129641	0.00864274	0.0172855	None	Sterivex	NoTween_Sterivex	0.0109475	0.00887002	0.0130249	0.00201664	-0.000227275	0.00426056	1.18421	0.974377	1.32711
Otu00373	T20_1	Sterivex	Tween20_1_Sterivex	0.00432137	0.00172855	0.00691419	None	Sterivex	NoTween_Sterivex	0.00288091	0.00135648	0.00440535	0.00144046	0.000372071	0.00250884	1.5	1.27429	1.5695
Otu00387	T20_1	Sterivex	Tween20_1_Sterivex	0.00259282	0.00172855	0.0034571	None	Sterivex	NoTween_Sterivex	0.00172855	0.00172855	0.00172855	0.000864274	2.17E-19	0.00172855	1.5	1	2
Otu00392	T20_1	Sterivex	Tween20_1_Sterivex	0.00259282	0.00172855	0.0034571	None	Sterivex	NoTween_Sterivex	0.000576183	1.08E-19	0.00115237	0.00201664	0.00172855	0.00230473	4.5	5	3
Otu00395	T20_1	Sterivex	Tween20_1_Sterivex	0.0103713	0.00864274	0.0120998	None	Sterivex	NoTween_Sterivex	0.00749038	0.0044415	0.0105393	0.00288091	0.00420124	0.00156059	1.38462	1.9459	1.14807
Otu00405	T20_1	Sterivex	Tween20_1_Sterivex	0.00604992	0.00172855	0.0103713	None	Sterivex	NoTween_Sterivex	0.00115237	0	0.00230473	0.00489755	0.00172855	0.00806656	5.25	5	4.5
Otu00422	T20_1	Sterivex	Tween20_1_Sterivex	0.0034571	0.00172855	0.00518565	None	Sterivex	NoTween_Sterivex	0.000576183	0	0.00115237	0.00288091	0.00172855	0.00403328	6	3	4.5
Otu00434	T20_1	Sterivex	Tween20_1_Sterivex	0.0267925	0.0259282	0.0276568	None	Sterivex	NoTween_Sterivex	0.0184379	0.0124223	0.0244534	0.00835465	0.0135059	0.0032034	1.45312	2.08723	1.131
Otu00437	T20_1	Sterivex	Tween20_1_Sterivex	0.0198783	0.0155569	0.0241997	None	Sterivex	NoTween_Sterivex	0.019014	0.0140241	0.0240039	0.000864274	0.00153279	0.000195756	1.04545	1.1093	1.00816
Otu00438	T20_1	Sterivex	Tween20_1_Sterivex	0.0224711	0.0172855	0.0276568	None	Sterivex	NoTween_Sterivex	0.0201664	0.0126098	0.027723	0.00230473	0.00467565	-6.62e-05	1.11429	1.37079	0.997612
Otu00440	T20_1	Sterivex	Tween20_1_Sterivex	0.019014	0.0155569	0.0224711	None	Sterivex	NoTween_Sterivex	0.0167093	0.0141978	0.0192208	0.00230473	0.00135916	0.00325031	1.13793	1.09573	1.1691
Otu00444	T20_1	Sterivex	Tween20_1_Sterivex	0.0181498	0.0120998	0.0241997	None	Sterivex	NoTween_Sterivex	0.0167093	0.0117864	0.0216322	0.00144046	0.000313446	0.00256747	1.08621	1.02659	1.11869
Otu00445	T20_1	Sterivex	Tween20_1_Sterivex	0.0034571	0	0.00691419	None	Sterivex	NoTween_Sterivex	0.00172855	0.000730571	0.00272653	0.00172855	-0.000730571	0.00418767	2	0	2.5359
Otu00463	T20_1	Sterivex	Tween20_1_Sterivex	0.00172855	0	0.0034571	None	Sterivex	NoTween_Sterivex	0.000576183	0	0.00115237	0.00115237	0	0.00230473	3	3	3
Otu00464	T20_1	Sterivex	Tween20_1_Sterivex	0.0233354	0.0207426	0.0259282	None	Sterivex	NoTween_Sterivex	0.019014	0.014664	0.0233641	0.00432137	0.00607863	0.00256411	1.22727	1.41453	1.10975
Otu00465	T20_1	Sterivex	Tween20_1_Sterivex	0.00172855	0.00172855	0.00172855	None	Sterivex	NoTween_Sterivex	0.000576183	1.08E-19	0.00115237	0.00115237	0.00172855	0.000576183	3	4	1.5
Otu00469	T20_1	Sterivex	Tween20_1_Sterivex	0.00259282	0.00172855	0.0034571	None	Sterivex	NoTween_Sterivex	0.000576183	0	0.00115237	0.00201664	0.00172855	0.00230473	4.5	2	3
Otu00470	T20_1	Sterivex	Tween20_1_Sterivex	0.00864274	0.00691419	0.0103713	None	Sterivex	NoTween_Sterivex	0.00288091	0.000803458	0.00495837	0.00576183	0.00611074	0.00541292	3	8.60555	2.09167
Otu00477	T20_1	Sterivex	Tween20_1_Sterivex	0.0164212	0.0120998	0.0207426	None	Sterivex	NoTween_Sterivex	0.0144046	0.0111965	0.0176126	0.00201664	0.000903319	0.00312996	1.14	1.08068	1.17771
Otu00484	T20_1	Sterivex	Tween20_1_Sterivex	0.000864274	0	0.00172855	None	Sterivex	NoTween_Sterivex	0.000576183	1.08E-19	0.00115237	0.000288091	-1.08e-19	0.000576183	1.5	0	1.5
Otu00488	T20_1	Sterivex	Tween20_1_Sterivex	0.0224711	0.0103713	0.034571	None	Sterivex	NoTween_Sterivex	0.0207426	0.0120424	0.0294428	0.00172855	-0.00167112	0.00512822	1.08333	0.86123	1.17418
Otu00490	T20_1	Sterivex	Tween20_1_Sterivex	0.00172855	0.00172855	0.00172855	None	Sterivex	NoTween_Sterivex	0.00115237	0.000576183	0.00172855	0.000576183	0.00115237	0	1.5	3	1
Otu00492	T20_1	Sterivex	Tween20_1_Sterivex	0.0285211	0.0034571	0.053585	None	Sterivex	NoTween_Sterivex	0.0172855	0.00911668	0.0254543	0.0112356	-0.00565959	0.0281307	1.65	0.379206	2.10515
Otu00495	T20_1	Sterivex	Tween20_1_Sterivex	0.00432137	0.0034571	0.00518565	None	Sterivex	NoTween_Sterivex	0.00288091	0.00135648	0.00440535	0.00144046	0.00210062	0.000780295	1.5	2.54858	1.17712
Otu00499	T20_1	Sterivex	Tween20_1_Sterivex	0.00172855	0	0.0034571	None	Sterivex	NoTween_Sterivex	0.000576183	0	0.00115237	0.00115237	0	0.00230473	3	3	3
Otu00500	T20_1	Sterivex	Tween20_1_Sterivex	0.0034571	0.00172855	0.00518565	None	Sterivex	NoTween_Sterivex	0.00115237	0	0.00230473	0.00230473	0.00172855	0.00288091	3	2	2.25
Otu00506	T20_1	Sterivex	Tween20_1_Sterivex	0.00172855	0.00172855	0.00172855	None	Sterivex	NoTween_Sterivex	0.000576183	1.08E-19	0.00115237	0.00115237	0.00172855	0.000576183	3	5	1.5
Otu00507	T20_1	Sterivex	Tween20_1_Sterivex	0.000864274	0	0.00172855	None	Sterivex	NoTween_Sterivex	0.000576183	0	0.00115237	0.000288091	0	0.000576183	1.5	1.5	1.5
Otu00510	T20_1	Sterivex	Tween20_1_Sterivex	0.00864274	0.00518565	0.0120998	None	Sterivex	NoTween_Sterivex	0.00864274	0.00691419	0.0103713	1.73E-18	-0.00172855	0.00172855	1	0.75	1.16667
Otu00512	T20_1	Sterivex	Tween20_1_Sterivex	0.00259282	0	0.00518565	None	Sterivex	NoTween_Sterivex	0.00115237	2.17E-19	0.00230473	0.00144046	-2.17e-19	0.00288091	2.25	0	2.25
Otu00523	T20_1	Sterivex	Tween20_1_Sterivex	0.00432137	0.0034571	0.00518565	None	Sterivex	NoTween_Sterivex	0.00288091	0.000803458	0.00495837	0.00144046	0.00265364	0.000227275	1.5	4.30278	1.04584
Otu00525	T20_1	Sterivex	Tween20_1_Sterivex	0.00432137	0	0.00864274	None	Sterivex	NoTween_Sterivex	0.000576183	0	0.00115237	0.00374519	0	0.00749038	7.5	7.5	7.5
Otu00528	T20_1	Sterivex	Tween20_1_Sterivex	0.00172855	0	0.0034571	None	Sterivex	NoTween_Sterivex	0.00172855	0	0.0034571	2.17E-19	0	4.34E-19	1	1.5	1
Otu00532	T20_1	Sterivex	Tween20_1_Sterivex	0.000864274	0	0.00172855	None	Sterivex	NoTween_Sterivex	0.000576183	1.08E-19	0.00115237	0.000288091	-1.08e-19	0.000576183	1.5	0	1.5
Otu00534	T20_1	Sterivex	Tween20_1_Sterivex	0.00172855	0	0.0034571	None	Sterivex	NoTween_Sterivex	0.000576183	0	0.00115237	0.00115237	0	0.00230473	3	3	3
Otu00539	T20_1	Sterivex	Tween20_1_Sterivex	0.00172855	0	0.0034571	None	Sterivex	NoTween_Sterivex	0.00115237	0.000576183	0.00172855	0.000576183	-0.000576183	0.00172855	1.5	0	2
Otu00545	T20_1	Sterivex	Tween20_1_Sterivex	0.00259282	0	0.00518565	None	Sterivex	NoTween_Sterivex	0.000576183	0	0.00115237	0.00201664	0	0.00403328	4.5	1	4.5
Otu00562	T20_1	Sterivex	Tween20_1_Sterivex	0.00172855	0	0.0034571	None	Sterivex	NoTween_Sterivex	0.00115237	0.000576183	0.00172855	0.000576183	-0.000576183	0.00172855	1.5	0	2
Otu00580	T20_1	Sterivex	Tween20_1_Sterivex	0.0103713	0.00864274	0.0120998	None	Sterivex	NoTween_Sterivex	0.00806656	0.00691419	0.00921893	0.00230473	0.00172855	0.00288091	1.28571	1.25	1.3125
Otu00582	T20_1	Sterivex	Tween20_1_Sterivex	0.00518565	0.0034571	0.00691419	None	Sterivex	NoTween_Sterivex	0.00288091	0.00230473	0.0034571	0.00230473	0.00115237	0.0034571	1.8	1.5	2
Otu00594	T20_1	Sterivex	Tween20_1_Sterivex	0.0112356	0.0103713	0.0120998	None	Sterivex	NoTween_Sterivex	0.00749038	0.00596594	0.00901481	0.00374519	0.00440535	0.00308503	1.5	1.73842	1.34222
Otu00602	T20_1	Sterivex	Tween20_1_Sterivex	0.00172855	0	0.0034571	None	Sterivex	NoTween_Sterivex	0.000576183	0	0.00115237	0.00115237	0	0.00230473	3	3	3
Otu00614	T20_1	Sterivex	Tween20_1_Sterivex	0.0112356	0.0103713	0.0120998	None	Sterivex	NoTween_Sterivex	0.00576183	0.0034571	0.00806656	0.00547374	0.00691419	0.00403328	1.95	3	1.5
Otu00618	T20_1	Sterivex	Tween20_1_Sterivex	0.000864274	0	0.00172855	None	Sterivex	NoTween_Sterivex	0.000576183	0	0.00115237	0.000288091	0	0.000576183	1.5	1.5	1.5
Otu00633	T20_1	Sterivex	Tween20_1_Sterivex	0.000864274	0	0.00172855	None	Sterivex	NoTween_Sterivex	0.000576183	1.08E-19	0.00115237	0.000288091	-1.08e-19	0.000576183	1.5	0	1.5
Otu00634	T20_1	Sterivex	Tween20_1_Sterivex	0.000864274	0	0.00172855	None	Sterivex	NoTween_Sterivex	0.000576183	1.08E-19	0.00115237	0.000288091	-1.08e-19	0.000576183	1.5	0	1.5
Otu00636	T20_1	Sterivex	Tween20_1_Sterivex	0.00691419	0.00518565	0.00864274	None	Sterivex	NoTween_Sterivex	0.00518565	0.00418767	0.00618362	0.00172855	0.000997978	0.00245912	1.33333	1.23831	1.39768
Otu00640	T20_1	Sterivex	Tween20_1_Sterivex	0.00259282	0	0.00518565	None	Sterivex	NoTween_Sterivex	0.00172855	0.000730571	0.00272653	0.000864274	-0.000730571	0.00245912	1.5	0	1.90192
Otu00644	T20_1	Sterivex	Tween20_1_Sterivex	0.0034571	0.0034571	0.0034571	None	Sterivex	NoTween_Sterivex	0.00172855	0.00172855	0.00172855	0.00172855	0.00172855	0.00172855	2	2	2
Otu00647	T20_1	Sterivex	Tween20_1_Sterivex	0.0155569	0.0155569	0.0155569	None	Sterivex	NoTween_Sterivex	0.0109475	0.00773943	0.0141555	0.00460946	0.00781751	0.00140141	1.42105	2.01009	1.099
Otu00673	T20_1	Sterivex	Tween20_1_Sterivex	0.00172855	0.00172855	0.00172855	None	Sterivex	NoTween_Sterivex	0.00172855	0	0.0034571	2.17E-19	0.00172855	-0.00172855	1	1.5	0.5
Otu00682	T20_1	Sterivex	Tween20_1_Sterivex	0.0129641	0.00691419	0.019014	None	Sterivex	NoTween_Sterivex	0.00864274	0.00664679	0.0106387	0.00432137	0.000267407	0.00837534	1.5	1.04023	1.78725
Otu00683	T20_1	Sterivex	Tween20_1_Sterivex	0.00691419	0.00518565	0.00864274	None	Sterivex	NoTween_Sterivex	0.00460946	0.000831179	0.00838775	0.00230473	0.00435447	0.000254996	1.5	6.2389	1.0304
Otu00690	T20_1	Sterivex	Tween20_1_Sterivex	0.00604992	0.00518565	0.00691419	None	Sterivex	NoTween_Sterivex	0.00403328	0.00082523	0.00724133	0.00201664	0.00436042	-0.000327136	1.5	6.28388	0.954824
Otu00711	T20_1	Sterivex	Tween20_1_Sterivex	0.00172855	0	0.0034571	None	Sterivex	NoTween_Sterivex	0.00115237	0	0.00230473	0.000576183	0	0.00115237	1.5	1.5	1.5
Otu00712	T20_1	Sterivex	Tween20_1_Sterivex	0.00172855	0.00172855	0.00172855	None	Sterivex	NoTween_Sterivex	0.000576183	1.08E-19	0.00115237	0.00115237	0.00172855	0.000576183	3	4	1.5
Otu00713	T20_1	Sterivex	Tween20_1_Sterivex	0.0198783	0.0155569	0.0241997	None	Sterivex	NoTween_Sterivex	0.0167093	0.012931	0.0204876	0.00316901	0.00262592	0.00371209	1.18966	1.20307	1.18119
Otu00762	T20_1	Sterivex	Tween20_1_Sterivex	0.00432137	0	0.00864274	None	Sterivex	NoTween_Sterivex	0.0034571	0.00245912	0.00445508	0.000864274	-0.00245912	0.00418767	1.25	0	1.93998
Otu00811	T20_1	Sterivex	Tween20_1_Sterivex	0.000864274	0	0.00172855	None	Sterivex	NoTween_Sterivex	0.000576183	0	0.00115237	0.000288091	0	0.000576183	1.5	1.5	1.5
Otu00817	T20_1	Sterivex	Tween20_1_Sterivex	0.00864274	0.00691419	0.0103713	None	Sterivex	NoTween_Sterivex	0.00633801	0.00382649	0.00884954	0.00230473	0.00308771	0.00152176	1.36364	1.80693	1.17196
Otu00842	T20_1	Sterivex	Tween20_1_Sterivex	0.00259282	0.00172855	0.0034571	None	Sterivex	NoTween_Sterivex	0.00172855	0	0.0034571	0.000864274	0.00172855	4.34E-19	1.5	1.5	1
Otu00847	T20_1	Sterivex	Tween20_1_Sterivex	0.00259282	0	0.00518565	None	Sterivex	NoTween_Sterivex	0.00230473	0.000780295	0.00382917	0.000288091	-0.000780295	0.00135648	1.125	0	1.35425
Otu00852	T20_1	Sterivex	Tween20_1_Sterivex	0.00864274	0.00864274	0.00864274	None	Sterivex	NoTween_Sterivex	0.00518565	0.00318969	0.0071816	0.0034571	0.00545305	0.00146114	1.66667	2.70959	1.20346
Otu00853	T20_1	Sterivex	Tween20_1_Sterivex	0.00172855	0	0.0034571	None	Sterivex	NoTween_Sterivex	0.000576183	1.08E-19	0.00115237	0.00115237	-1.08e-19	0.00230473	3	0	3
Otu00875	T20_1	Sterivex	Tween20_1_Sterivex	0.00864274	0.00691419	0.0103713	None	Sterivex	NoTween_Sterivex	0.00749038	0.00633801	0.00864274	0.00115237	0.000576183	0.00172855	1.15385	1.09091	1.2
Otu00915	T20_1	Sterivex	Tween20_1_Sterivex	0.000864274	0	0.00172855	None	Sterivex	NoTween_Sterivex	0.000576183	0	0.00115237	0.000288091	0	0.000576183	1.5	1.5	1.5
Otu00921	T20_1	Sterivex	Tween20_1_Sterivex	0.0034571	0.00172855	0.00518565	None	Sterivex	NoTween_Sterivex	0.00230473	0.000780295	0.00382917	0.00115237	0.000948254	0.00135648	1.5	2.21525	1.35425
Otu00926	T20_1	Sterivex	Tween20_1_Sterivex	0.00432137	0.0034571	0.00518565	None	Sterivex	NoTween_Sterivex	0.0034571	0.00245912	0.00445508	0.000864274	0.000997978	0.000730571	1.25	1.40583	1.16399
Otu00953	T20_1	Sterivex	Tween20_1_Sterivex	0.00172855	0	0.0034571	None	Sterivex	NoTween_Sterivex	0.000576183	1.08E-19	0.00115237	0.00115237	-1.08e-19	0.00230473	3	0	3
Otu00972	T20_1	Sterivex	Tween20_1_Sterivex	0.00518565	0.00518565	0.00518565	None	Sterivex	NoTween_Sterivex	0.00403328	0.00172855	0.00633801	0.00115237	0.0034571	-0.00115237	1.28571	3	0.818182
Otu00979	T20_1	Sterivex	Tween20_1_Sterivex	0.00604992	0.00518565	0.00691419	None	Sterivex	NoTween_Sterivex	0.00403328	0.00152176	0.0065448	0.00201664	0.00366389	0.000369391	1.5	3.40767	1.05644
Otu01077	T20_1	Sterivex	Tween20_1_Sterivex	0.0034571	0.0034571	0.0034571	None	Sterivex	NoTween_Sterivex	0.00172855	0.000730571	0.00272653	0.00172855	0.00272653	0.000730571	2	4.73205	1.26795
Otu01120	T20_1	Sterivex	Tween20_1_Sterivex	0.00259282	0.00172855	0.0034571	None	Sterivex	NoTween_Sterivex	0.00172855	0.000730571	0.00272653	0.000864274	0.000997978	0.000730571	1.5	2.36603	1.26795
Otu01195	T20_1	Sterivex	Tween20_1_Sterivex	0.000864274	0	0.00172855	None	Sterivex	NoTween_Sterivex	0.000576183	0	0.00115237	0.000288091	0	0.000576183	1.5	1.5	1.5
Otu01256	T20_1	Sterivex	Tween20_1_Sterivex	0.0034571	0	0.00691419	None	Sterivex	NoTween_Sterivex	0.000576183	0	0.00115237	0.00288091	0	0.00576183	6	6	6
Otu01265	T20_1	Sterivex	Tween20_1_Sterivex	0.00518565	0.00518565	0.00518565	None	Sterivex	NoTween_Sterivex	0.00403328	0.00250884	0.00555772	0.00115237	0.0026768	-0.000372071	1.28571	2.06695	0.933053
Otu01297	T20_1	Sterivex	Tween20_1_Sterivex	0.00518565	0.00518565	0.00518565	None	Sterivex	NoTween_Sterivex	0.00403328	0.00250884	0.00555772	0.00115237	0.0026768	-0.000372071	1.28571	2.06695	0.933053
Otu01301	T20_1	Sterivex	Tween20_1_Sterivex	0.00518565	0.0034571	0.00691419	None	Sterivex	NoTween_Sterivex	0.000576183	1.08E-19	0.00115237	0.00460946	0.0034571	0.00576183	9	6	6
Otu01367	T20_1	Sterivex	Tween20_1_Sterivex	0.00259282	0.00172855	0.0034571	None	Sterivex	NoTween_Sterivex	0.00230473	0.00115237	0.0034571	0.000288091	0.000576183	4.34E-19	1.125	1.5	1
Otu01397	T20_1	Sterivex	Tween20_1_Sterivex	0.00172855	0.00172855	0.00172855	None	Sterivex	NoTween_Sterivex	0.00115237	0.000576183	0.00172855	0.000576183	0.00115237	2.17E-19	1.5	3	1
Otu01402	T20_1	Sterivex	Tween20_1_Sterivex	0.00259282	0.00172855	0.0034571	None	Sterivex	NoTween_Sterivex	0.00230473	0.00115237	0.0034571	0.000288091	0.000576183	4.34E-19	1.125	1.5	1
Otu01562	T20_1	Sterivex	Tween20_1_Sterivex	0.00172855	0	0.0034571	None	Sterivex	NoTween_Sterivex	0.000576183	0	0.00115237	0.00115237	0	0.00230473	3	3	3
Otu01638	T20_1	Sterivex	Tween20_1_Sterivex	0.000864274	0	0.00172855	None	Sterivex	NoTween_Sterivex	0.000576183	0	0.00115237	0.000288091	0	0.000576183	1.5	1	1.5
Otu01851	T20_1	Sterivex	Tween20_1_Sterivex	0.0034571	0.0034571	0.0034571	None	Sterivex	NoTween_Sterivex	0.00288091	0.00230473	0.0034571	0.000576183	0.00115237	-4.34e-19	1.2	1.5	1
Otu01931	T20_1	Sterivex	Tween20_1_Sterivex	0.00172855	0.00172855	0.00172855	None	Sterivex	NoTween_Sterivex	0.00115237	0.000576183	0.00172855	0.000576183	0.00115237	2.17E-19	1.5	3	1
Otu02260	T20_1	Sterivex	Tween20_1_Sterivex	0.00259282	0.00172855	0.0034571	None	Sterivex	NoTween_Sterivex	0.00115237	0.000576183	0.00172855	0.00144046	0.00115237	0.00172855	2.25	3	2
Otu02323	T20_1	Sterivex	Tween20_1_Sterivex	0.00259282	0	0.00518565	None	Sterivex	NoTween_Sterivex	0.00115237	0.000576183	0.00172855	0.00144046	-0.000576183	0.0034571	2.25	0	3
Otu00005	T80_001	Sterivex	Tween80_001_Sterivex	2.47413	2.10059	2.84767	None	Sterivex	NoTween_Sterivex	1.94577	1.80347	2.08807	0.52836	0.297112	0.759608	1.27154	1.16474	1.36379
Otu00007	T80_001	Sterivex	Tween80_001_Sterivex	2.23905	2.07907	2.39903	None	Sterivex	NoTween_Sterivex	1.50096	1.39976	1.60215	0.73809	0.679307	0.796873	1.49175	1.4853	1.49738
Otu00009	T80_001	Sterivex	Tween80_001_Sterivex	0.946669	0.817569	1.07577	None	Sterivex	NoTween_Sterivex	0.500703	0.455835	0.545571	0.445966	0.361734	0.530197	1.89068	1.79356	1.97182
Otu00011	T80_001	Sterivex	Tween80_001_Sterivex	0.131946	0.119956	0.143935	None	Sterivex	NoTween_Sterivex	0.123303	0.110588	0.136018	0.00864274	0.0093684	0.00791709	1.07009	1.08471	1.05821
Otu00015	T80_001	Sterivex	Tween80_001_Sterivex	0.0351472	0.0294724	0.0408219	None	Sterivex	NoTween_Sterivex	0.012676	0.0101645	0.0151875	0.0224711	0.0193079	0.0256344	2.77273	2.89954	2.68785
Otu00019	T80_001	Sterivex	Tween80_001_Sterivex	0.0558897	0.0432137	0.0685658	None	Sterivex	NoTween_Sterivex	0.019014	0.0172855	0.0207426	0.0368757	0.0259282	0.0478232	2.93939	2.5	3.30556
Otu00020	T80_001	Sterivex	Tween80_001_Sterivex	0.0916131	0.0716785	0.111548	None	Sterivex	NoTween_Sterivex	0.0259282	0.0198578	0.0319987	0.0656849	0.0518207	0.079549	3.53333	3.60959	3.48601
Otu00024	T80_001	Sterivex	Tween80_001_Sterivex	0.0299615	0.0269126	0.0330104	None	Sterivex	NoTween_Sterivex	0.00806656	0.00576183	0.0103713	0.0218949	0.0211508	0.0226391	3.71429	4.67085	3.18286
Otu00025	T80_001	Sterivex	Tween80_001_Sterivex	0.07548	0.0674134	0.0835465	None	Sterivex	NoTween_Sterivex	0.0374519	0.0323307	0.0425731	0.0380281	0.0350827	0.0409734	2.01538	2.08512	1.96242
Otu00027	T80_001	Sterivex	Tween80_001_Sterivex	0.860241	0.750186	0.970297	None	Sterivex	NoTween_Sterivex	0.393533	0.342428	0.444638	0.466708	0.407758	0.525658	2.18594	2.19079	2.18222
Otu00028	T80_001	Sterivex	Tween80_001_Sterivex	0.11466	0.106656	0.122665	None	Sterivex	NoTween_Sterivex	0.0437899	0.0422655	0.0453143	0.0708705	0.0643903	0.0773506	2.61842	2.52347	2.70698
Otu00031	T80_001	Sterivex	Tween80_001_Sterivex	0.940907	0.792478	1.08934	None	Sterivex	NoTween_Sterivex	0.621701	0.559655	0.683747	0.319205	0.232823	0.405588	1.51344	1.41601	1.59318
Otu00032	T80_001	Sterivex	Tween80_001_Sterivex	0.480537	0.446009	0.515064	None	Sterivex	NoTween_Sterivex	0.31402	0.27625	0.351789	0.166517	0.169759	0.163275	1.53028	1.61451	1.46413
Otu00034	T80_001	Sterivex	Tween80_001_Sterivex	0.0224711	0.0174812	0.027461	None	Sterivex	NoTween_Sterivex	0.00691419	0.0034571	0.0103713	0.0155569	0.0140241	0.0170897	3.25	5.05662	2.64779
Otu00036	T80_001	Sterivex	Tween80_001_Sterivex	0.0530088	0.0439534	0.0620643	None	Sterivex	NoTween_Sterivex	0.00806656	0.00654212	0.009591	0.0449423	0.0374113	0.0524733	6.57143	6.71852	6.47109
Otu00041	T80_001	Sterivex	Tween80_001_Sterivex	0.0432137	0.0392218	0.0472056	None	Sterivex	NoTween_Sterivex	0.00691419	0.00518565	0.00864274	0.0362995	0.0340362	0.0385629	6.25	7.56353	5.46188
Otu00043	T80_001	Sterivex	Tween80_001_Sterivex	0.380857	0.363276	0.398438	None	Sterivex	NoTween_Sterivex	0.173431	0.154071	0.192791	0.207426	0.209205	0.205646	2.19601	2.35785	2.06668
Otu00044	T80_001	Sterivex	Tween80_001_Sterivex	0.0103713	0.00773089	0.0130117	None	Sterivex	NoTween_Sterivex	0.00979511	0.00576183	0.0138284	0.000576183	0.00196906	-0.000816696	1.05882	1.34174	0.940941
Otu00046	T80_001	Sterivex	Tween80_001_Sterivex	0.758833	0.611041	0.906625	None	Sterivex	NoTween_Sterivex	0.497822	0.464843	0.530801	0.261011	0.146198	0.375824	1.52431	1.31451	1.70803
Otu00047	T80_001	Sterivex	Tween80_001_Sterivex	0.0149808	0.0109475	0.019014	None	Sterivex	NoTween_Sterivex	0.00460946	0.00403328	0.00518565	0.0103713	0.00691419	0.0138284	3.25	2.71429	3.66667
Otu00048	T80_001	Sterivex	Tween80_001_Sterivex	0.331305	0.293562	0.369048	None	Sterivex	NoTween_Sterivex	0.209731	0.200512	0.21895	0.121575	0.0930502	0.150099	1.57967	1.46406	1.68554
Otu00049	T80_001	Sterivex	Tween80_001_Sterivex	0.153265	0.132087	0.174443	None	Sterivex	NoTween_Sterivex	0.0852751	0.0762196	0.0943305	0.0679896	0.0558669	0.0801123	1.7973	1.73297	1.84927
Otu00050	T80_001	Sterivex	Tween80_001_Sterivex	0.507617	0.450163	0.565071	None	Sterivex	NoTween_Sterivex	0.363571	0.327089	0.400053	0.144046	0.123074	0.165018	1.3962	1.37627	1.41249
Otu00051	T80_001	Sterivex	Tween80_001_Sterivex	0.121575	0.103029	0.14012	None	Sterivex	NoTween_Sterivex	0.0777847	0.0757887	0.0797806	0.0437899	0.0272403	0.0603395	1.56296	1.35942	1.75632
Otu00053	T80_001	Sterivex	Tween80_001_Sterivex	0.00749038	0.00596594	0.00901481	None	Sterivex	NoTween_Sterivex	0.00288091	0.00135648	0.00440535	0.00460946	0.00460946	0.00460946	2.6	4.39811	2.04633
Otu00054	T80_001	Sterivex	Tween80_001_Sterivex	0.0138284	0.00590718	0.0217496	None	Sterivex	NoTween_Sterivex	0.00460946	0.0034571	0.00576183	0.00921893	0.00245009	0.0159878	3	1.70871	3.77477
Otu00055	T80_001	Sterivex	Tween80_001_Sterivex	0.00864274	0.00465083	0.0126347	None	Sterivex	NoTween_Sterivex	0.000576183	1.08E-19	0.00115237	0.00806656	0.00465083	0.0114823	15	4.28963E+16	10.9641
Otu00059	T80_001	Sterivex	Tween80_001_Sterivex	0.418309	0.368841	0.467777	None	Sterivex	NoTween_Sterivex	0.227016	0.215026	0.239006	0.191293	0.153814	0.228771	1.84264	1.71533	1.95718
Otu00060	T80_001	Sterivex	Tween80_001_Sterivex	0.249487	0.229973	0.269001	None	Sterivex	NoTween_Sterivex	0.0875798	0.0805702	0.0945894	0.161907	0.149403	0.174412	2.84868	2.85432	2.84388
Otu00061	T80_001	Sterivex	Tween80_001_Sterivex	0.00864274	0.00504448	0.012241	None	Sterivex	NoTween_Sterivex	0.00172855	0	0.0034571	0.00691419	0.00504448	0.00878391	5	6	3.54083
Otu00062	T80_001	Sterivex	Tween80_001_Sterivex	0.00749038	0.0034571	0.0115237	None	Sterivex	NoTween_Sterivex	0.00633801	0.00426056	0.00841547	0.00115237	-0.000803458	0.00310819	1.18182	0.81142	1.36934
Otu00065	T80_001	Sterivex	Tween80_001_Sterivex	0.0144046	0.00864274	0.0201664	None	Sterivex	NoTween_Sterivex	0.00633801	0.00328914	0.00938688	0.00806656	0.0053536	0.0107795	2.27273	2.62766	2.14836
Otu00069	T80_001	Sterivex	Tween80_001_Sterivex	0.422918	0.369228	0.476608	None	Sterivex	NoTween_Sterivex	0.297887	0.280363	0.31541	0.125032	0.0888654	0.161198	1.41973	1.31697	1.51107
Otu00075	T80_001	Sterivex	Tween80_001_Sterivex	0.0679896	0.0593853	0.0765938	None	Sterivex	NoTween_Sterivex	0.0489755	0.0404878	0.0574633	0.019014	0.0188975	0.0191306	1.38824	1.46674	1.33292
Otu00076	T80_001	Sterivex	Tween80_001_Sterivex	0.447118	0.390169	0.504067	None	Sterivex	NoTween_Sterivex	0.327272	0.311016	0.343528	0.119846	0.0791533	0.160539	1.3662	1.2545	1.46732
Otu00079	T80_001	Sterivex	Tween80_001_Sterivex	0.0553136	0.0418132	0.068814	None	Sterivex	NoTween_Sterivex	0.0144046	0.0102497	0.0185595	0.040909	0.0315635	0.0502545	3.84	4.07947	3.70775
Otu00080	T80_001	Sterivex	Tween80_001_Sterivex	0.0103713	0.00691419	0.0138284	None	Sterivex	NoTween_Sterivex	0.00115237	0.000576183	0.00172855	0.00921893	0.00633801	0.0120998	9	12	8
Otu00085	T80_001	Sterivex	Tween80_001_Sterivex	0.00288091	0.00135648	0.00440535	None	Sterivex	NoTween_Sterivex	0.00172855	0.000730571	0.00272653	0.00115237	0.000625907	0.00167882	1.66667	1.85674	1.61574
Otu00086	T80_001	Sterivex	Tween80_001_Sterivex	0.0570421	0.0514856	0.0625986	None	Sterivex	NoTween_Sterivex	0.012676	0.00946797	0.0158841	0.0443661	0.0420176	0.0467145	4.5	5.43787	3.94097
Otu00092	T80_001	Sterivex	Tween80_001_Sterivex	0.0437899	0.0392898	0.04829	None	Sterivex	NoTween_Sterivex	0.0265044	0.0241997	0.0288091	0.0172855	0.0150901	0.0194809	1.65217	1.62357	1.6762
Otu00099	T80_001	Sterivex	Tween80_001_Sterivex	0.0034571	0.00245912	0.00445508	None	Sterivex	NoTween_Sterivex	0.000576183	0	0.00115237	0.00288091	0.00245912	0.00330271	6	5	3.86603
Otu00105	T80_001	Sterivex	Tween80_001_Sterivex	0.107746	0.082631	0.132861	None	Sterivex	NoTween_Sterivex	0.0512803	0.0405163	0.0620443	0.0564659	0.0421147	0.0708172	2.10112	2.03945	2.1414
Otu00112	T80_001	Sterivex	Tween80_001_Sterivex	0.0288091	0.0188127	0.0388055	None	Sterivex	NoTween_Sterivex	0.019014	0.0172855	0.0207426	0.00979511	0.00152726	0.018063	1.51515	1.08835	1.87082
Otu00113	T80_001	Sterivex	Tween80_001_Sterivex	0.00115237	2.17E-19	0.00230473	None	Sterivex	NoTween_Sterivex	0.000576183	0	0.00115237	0.000576183	2.17E-19	0.00115237	2	4	2
Otu00115	T80_001	Sterivex	Tween80_001_Sterivex	0.165941	0.115456	0.216425	None	Sterivex	NoTween_Sterivex	0.119846	0.108853	0.130839	0.0460946	0.00660322	0.085586	1.38462	1.06066	1.65413
Otu00116	T80_001	Sterivex	Tween80_001_Sterivex	0.00115237	0	0.00230473	None	Sterivex	NoTween_Sterivex	0.000576183	0	0.00115237	0.000576183	0	0.00115237	2	2	2
Otu00117	T80_001	Sterivex	Tween80_001_Sterivex	0.00172855	0.000730571	0.00272653	None	Sterivex	NoTween_Sterivex	0.00115237	0	0.00230473	0.000576183	0.000730571	0.000421795	1.5	1.5	1.18301
Otu00118	T80_001	Sterivex	Tween80_001_Sterivex	0.00230473	0.000780295	0.00382917	None	Sterivex	NoTween_Sterivex	0.00115237	0.000576183	0.00172855	0.00115237	0.000204112	0.00210062	2	1.35425	2.21525
Otu00119	T80_001	Sterivex	Tween80_001_Sterivex	0.00864274	0.00664679	0.0106387	None	Sterivex	NoTween_Sterivex	0.00633801	0.00382649	0.00884954	0.00230473	0.0028203	0.00178916	1.36364	1.73705	1.20218
Otu00122	T80_001	Sterivex	Tween80_001_Sterivex	0.162484	0.156251	0.168716	None	Sterivex	NoTween_Sterivex	0.127336	0.119027	0.135646	0.0351472	0.0372246	0.0330697	1.27602	1.31274	1.24379
Otu00125	T80_001	Sterivex	Tween80_001_Sterivex	0.00864274	0.00691419	0.0103713	None	Sterivex	NoTween_Sterivex	0.00172855	0.000730571	0.00272653	0.00691419	0.00618362	0.00764477	5	9.4641	3.80385
Otu00128	T80_001	Sterivex	Tween80_001_Sterivex	0.0034571	0.0034571	0.0034571	None	Sterivex	NoTween_Sterivex	0.00115237	0	0.00230473	0.00230473	0.0034571	0.00115237	3	1.5	1.5
Otu00132	T80_001	Sterivex	Tween80_001_Sterivex	0.00403328	0.00152176	0.0065448	None	Sterivex	NoTween_Sterivex	0.00115237	0.000576183	0.00172855	0.00288091	0.000945574	0.00481626	3.5	2.6411	3.7863
Otu00136	T80_001	Sterivex	Tween80_001_Sterivex	0.00691419	0.00427379	0.0095546	None	Sterivex	NoTween_Sterivex	0.00172855	0	0.0034571	0.00518565	0.00427379	0.0060975	4	3	2.76376
Otu00146	T80_001	Sterivex	Tween80_001_Sterivex	0.00749038	0.00256747	0.0124133	None	Sterivex	NoTween_Sterivex	0.00576183	0.00255378	0.00896988	0.00172855	1.37E-05	0.00344341	1.3	1.00536	1.38389
Otu00151	T80_001	Sterivex	Tween80_001_Sterivex	0.00576183	0.00255378	0.00896988	None	Sterivex	NoTween_Sterivex	0.00172855	0.000730571	0.00272653	0.00403328	0.00182321	0.00624335	3.33333	3.49559	3.28986
Otu00152	T80_001	Sterivex	Tween80_001_Sterivex	0.0155569	0.0129165	0.0181973	None	Sterivex	NoTween_Sterivex	0.0034571	0.00146114	0.00545305	0.0120998	0.0114554	0.0127443	4.5	8.84003	3.33709
Otu00157	T80_001	Sterivex	Tween80_001_Sterivex	0.07548	0.0664245	0.0845354	None	Sterivex	NoTween_Sterivex	0.0610754	0.0460946	0.0760561	0.0144046	0.0203299	0.00847924	1.23585	1.44105	1.11149
Otu00158	T80_001	Sterivex	Tween80_001_Sterivex	0.00921893	0.00806656	0.0103713	None	Sterivex	NoTween_Sterivex	0.00172855	0	0.0034571	0.00749038	0.00806656	0.00691419	5.33333	4	3
Otu00165	T80_001	Sterivex	Tween80_001_Sterivex	0.00460946	0.00403328	0.00518565	None	Sterivex	NoTween_Sterivex	0.00172855	0	0.0034571	0.00288091	0.00403328	0.00172855	2.66667	3	1.5
Otu00171	T80_001	Sterivex	Tween80_001_Sterivex	0.00518565	0.00254524	0.00782605	None	Sterivex	NoTween_Sterivex	0.000576183	0	0.00115237	0.00460946	0.00254524	0.00667368	9	6	6.79129
Otu00177	T80_001	Sterivex	Tween80_001_Sterivex	0.00172855	0	0.0034571	None	Sterivex	NoTween_Sterivex	0.00115237	0.000576183	0.00172855	0.000576183	-0.000576183	0.00172855	1.5	0	2
Otu00178	T80_001	Sterivex	Tween80_001_Sterivex	0.0109475	0.00644734	0.0154476	None	Sterivex	NoTween_Sterivex	0.00460946	0.00403328	0.00518565	0.00633801	0.00241406	0.010262	2.375	1.59854	2.97892
Otu00183	T80_001	Sterivex	Tween80_001_Sterivex	0.10717	0.101614	0.112727	None	Sterivex	NoTween_Sterivex	0.0720229	0.0678679	0.0761778	0.0351472	0.0337456	0.0365487	1.488	1.49722	1.47978
Otu00184	T80_001	Sterivex	Tween80_001_Sterivex	0.00749038	0.00596594	0.00901481	None	Sterivex	NoTween_Sterivex	0.00460946	0.00403328	0.00518565	0.00288091	0.00193266	0.00382917	1.625	1.47918	1.73842
Otu00185	T80_001	Sterivex	Tween80_001_Sterivex	0.00518565	0.00158738	0.00878391	None	Sterivex	NoTween_Sterivex	0.00403328	0.0034571	0.00460946	0.00115237	-0.00186971	0.00417444	1.28571	0.459167	1.90562
Otu00203	T80_001	Sterivex	Tween80_001_Sterivex	0.0374519	0.0289642	0.0459396	None	Sterivex	NoTween_Sterivex	0.0351472	0.0283541	0.0419403	0.00230473	0.000610124	0.00399934	1.06557	1.02152	1.09536
Otu00221	T80_001	Sterivex	Tween80_001_Sterivex	0.0512803	0.0457838	0.0567767	None	Sterivex	NoTween_Sterivex	0.0478232	0.0429003	0.0527461	0.0034571	0.00288357	0.00403062	1.07229	1.06722	1.07642
Otu00224	T80_001	Sterivex	Tween80_001_Sterivex	0.00921893	0.00769449	0.0107434	None	Sterivex	NoTween_Sterivex	0.00691419	0.00691419	0.00691419	0.00230473	0.000780295	0.00382917	1.33333	1.11285	1.55381
Otu00233	T80_001	Sterivex	Tween80_001_Sterivex	0.00691419	0.00491824	0.00891015	None	Sterivex	NoTween_Sterivex	0.00230473	0.00115237	0.0034571	0.00460946	0.00376587	0.00545305	3	4.26795	2.57735
Otu00236	T80_001	Sterivex	Tween80_001_Sterivex	0.0633801	0.0455184	0.0812418	None	Sterivex	NoTween_Sterivex	0.0507041	0.0457812	0.055627	0.012676	-0.000262737	0.0256148	1.25	0.994261	1.46047
Otu00242	T80_001	Sterivex	Tween80_001_Sterivex	0.00230473	0.000780295	0.00382917	None	Sterivex	NoTween_Sterivex	0.00115237	0	0.00230473	0.00115237	0.000780295	0.00152444	2	3	1.66144
Otu00251	T80_001	Sterivex	Tween80_001_Sterivex	0.0103713	0.00864274	0.0120998	None	Sterivex	NoTween_Sterivex	0.00691419	0.00427379	0.0095546	0.0034571	0.00436895	0.00254524	1.5	2.02227	1.26639
Otu00253	T80_001	Sterivex	Tween80_001_Sterivex	0.00633801	0.00518565	0.00749038	None	Sterivex	NoTween_Sterivex	0.00576183	0.00288091	0.00864274	0.000576183	0.00230473	-0.00115237	1.1	1.8	0.866667
Otu00255	T80_001	Sterivex	Tween80_001_Sterivex	0.0351472	0.0328424	0.0374519	None	Sterivex	NoTween_Sterivex	0.0299615	0.0278841	0.032039	0.00518565	0.00495837	0.00541292	1.17308	1.17782	1.16895
Otu00257	T80_001	Sterivex	Tween80_001_Sterivex	0.0178617	0.0123652	0.0233581	None	Sterivex	NoTween_Sterivex	0.0132522	0.0107407	0.0157637	0.00460946	0.00162455	0.00759438	1.34783	1.15125	1.48176
Otu00265	T80_001	Sterivex	Tween80_001_Sterivex	0.00115237	0.000576183	0.00172855	None	Sterivex	NoTween_Sterivex	0.000576183	0	0.00115237	0.000576183	0.000576183	0.000576183	2	2	1.5
Otu00267	T80_001	Sterivex	Tween80_001_Sterivex	0.0604992	0.0595012	0.0614972	None	Sterivex	NoTween_Sterivex	0.0576183	0.053585	0.0616516	0.00288091	0.00591622	-0.000154388	1.05	1.11041	0.997496
Otu00269	T80_001	Sterivex	Tween80_001_Sterivex	0.0115237	0.0109475	0.0120998	None	Sterivex	NoTween_Sterivex	0.00921893	0.00337131	0.0150665	0.00230473	0.00757617	-0.0029667	1.25	3.24725	0.803093
Otu00272	T80_001	Sterivex	Tween80_001_Sterivex	0.0195902	0.0175128	0.0216677	None	Sterivex	NoTween_Sterivex	0.00288091	0.00230473	0.0034571	0.0167093	0.015208	0.0182106	6.8	7.59861	6.26759
Otu00287	T80_001	Sterivex	Tween80_001_Sterivex	0.00230473	0.00172855	0.00288091	None	Sterivex	NoTween_Sterivex	0.00172855	0.000730571	0.00272653	0.000576183	0.000997978	0.000154388	1.33333	2.36603	1.05662
Otu00303	T80_001	Sterivex	Tween80_001_Sterivex	0.0149808	0.011476	0.0184855	None	Sterivex	NoTween_Sterivex	0.0115237	0.00801887	0.0150284	0.0034571	0.0034571	0.0034571	1.3	1.43112	1.23004
Otu00307	T80_001	Sterivex	Tween80_001_Sterivex	0.00806656	0.00391165	0.0122215	None	Sterivex	NoTween_Sterivex	0.00403328	0.0034571	0.00460946	0.00403328	0.000454549	0.00761201	2	1.13148	2.65139
Otu00312	T80_001	Sterivex	Tween80_001_Sterivex	0.00230473	4.34E-19	0.00460946	None	Sterivex	NoTween_Sterivex	0.00115237	0	0.00230473	0.00115237	4.34E-19	0.00230473	2	2	2
Otu00316	T80_001	Sterivex	Tween80_001_Sterivex	0.0368757	0.0293853	0.0443661	None	Sterivex	NoTween_Sterivex	0.0299615	0.0222098	0.0377133	0.00691419	0.00717557	0.00665282	1.23077	1.32308	1.17641
Otu00323	T80_001	Sterivex	Tween80_001_Sterivex	0.00576183	0.00518565	0.00633801	None	Sterivex	NoTween_Sterivex	0.00403328	0.00250884	0.00555772	0.00172855	0.0026768	0.000780295	1.42857	2.06695	1.1404
Otu00324	T80_001	Sterivex	Tween80_001_Sterivex	0.00230473	0	0.00460946	None	Sterivex	NoTween_Sterivex	0.00230473	0.000780295	0.00382917	4.34E-19	-0.000780295	0.000780295	1	0	1.20378
Otu00326	T80_001	Sterivex	Tween80_001_Sterivex	0.00864274	0.00691419	0.0103713	None	Sterivex	NoTween_Sterivex	0.000576183	0	0.00115237	0.00806656	0.00691419	0.00921893	15	8	9
Otu00333	T80_001	Sterivex	Tween80_001_Sterivex	0.0184379	0.0159263	0.0209494	None	Sterivex	NoTween_Sterivex	0.00691419	0.00491824	0.00891015	0.0115237	0.0110081	0.0120392	2.66667	3.23822	2.35118
Otu00334	T80_001	Sterivex	Tween80_001_Sterivex	0.00230473	0	0.00460946	None	Sterivex	NoTween_Sterivex	0.00115237	0.000576183	0.00172855	0.00115237	-0.000576183	0.00288091	2	0	2.66667
Otu00341	T80_001	Sterivex	Tween80_001_Sterivex	0.0184379	0.0139377	0.022938	None	Sterivex	NoTween_Sterivex	0.00979511	0.00507885	0.0145114	0.00864274	0.00885887	0.00842662	1.88235	2.74427	1.58069
Otu00367	T80_001	Sterivex	Tween80_001_Sterivex	0.0316901	0.0301656	0.0332145	None	Sterivex	NoTween_Sterivex	0.0299615	0.0241139	0.0358091	0.00172855	0.00605173	-0.00259463	1.05769	1.25096	0.927543
Otu00369	T80_001	Sterivex	Tween80_001_Sterivex	0.00172855	0.000730571	0.00272653	None	Sterivex	NoTween_Sterivex	0.00115237	0.000576183	0.00172855	0.000576183	0.000154388	0.000997978	1.5	1.26795	1.57735
Otu00372	T80_001	Sterivex	Tween80_001_Sterivex	0.0138284	0.00603393	0.0216228	None	Sterivex	NoTween_Sterivex	0.0109475	0.00887002	0.0130249	0.00288091	-0.00283609	0.00859791	1.26316	0.680261	1.66011
Otu00377	T80_001	Sterivex	Tween80_001_Sterivex	0.00115237	2.17E-19	0.00230473	None	Sterivex	NoTween_Sterivex	0.000576183	1.08E-19	0.00115237	0.000576183	1.08E-19	0.00115237	2	2	2
Otu00386	T80_001	Sterivex	Tween80_001_Sterivex	0.00230473	0	0.00460946	None	Sterivex	NoTween_Sterivex	0.00115237	0	0.00230473	0.00115237	0	0.00230473	2	2	2
Otu00393	T80_001	Sterivex	Tween80_001_Sterivex	0.00403328	0.00152176	0.0065448	None	Sterivex	NoTween_Sterivex	0.00288091	0.00135648	0.00440535	0.00115237	0.000165279	0.00213945	1.4	1.12184	1.48565
Otu00395	T80_001	Sterivex	Tween80_001_Sterivex	0.0115237	0.00901213	0.0140352	None	Sterivex	NoTween_Sterivex	0.00749038	0.0044415	0.0105393	0.00403328	0.00457063	0.00349593	1.53846	2.02907	1.33171
Otu00422	T80_001	Sterivex	Tween80_001_Sterivex	0.00230473	0.00172855	0.00288091	None	Sterivex	NoTween_Sterivex	0.000576183	0	0.00115237	0.00172855	0.00172855	0.00172855	4	3	2.5
Otu00425	T80_001	Sterivex	Tween80_001_Sterivex	0.0172855	0.0142916	0.0202794	None	Sterivex	NoTween_Sterivex	0.0120998	0.0103713	0.0138284	0.00518565	0.00392026	0.00645103	1.42857	1.37799	1.46651
Otu00429	T80_001	Sterivex	Tween80_001_Sterivex	0.0184379	0.0139377	0.022938	None	Sterivex	NoTween_Sterivex	0.0149808	0.0124692	0.0174923	0.0034571	0.00146849	0.00544571	1.23077	1.11777	1.31132
Otu00434	T80_001	Sterivex	Tween80_001_Sterivex	0.0270806	0.0220575	0.0321036	None	Sterivex	NoTween_Sterivex	0.0184379	0.0124223	0.0244534	0.00864274	0.00963522	0.00765026	1.46875	1.77564	1.31285
Otu00444	T80_001	Sterivex	Tween80_001_Sterivex	0.0184379	0.0163604	0.0205153	None	Sterivex	NoTween_Sterivex	0.0167093	0.0117864	0.0216322	0.00172855	0.004574	-0.0011169	1.10345	1.38807	0.948369
Otu00465	T80_001	Sterivex	Tween80_001_Sterivex	0.00230473	0.000780295	0.00382917	None	Sterivex	NoTween_Sterivex	0.000576183	1.08E-19	0.00115237	0.00172855	0.000780295	0.0026768	4	3	3.32288
Otu00466	T80_001	Sterivex	Tween80_001_Sterivex	0.00403328	0.00152176	0.0065448	None	Sterivex	NoTween_Sterivex	0.0034571	0.00245912	0.00445508	0.000576183	-0.000937362	0.00208973	1.16667	0.618822	1.46907
Otu00469	T80_001	Sterivex	Tween80_001_Sterivex	0.00115237	0	0.00230473	None	Sterivex	NoTween_Sterivex	0.000576183	0	0.00115237	0.000576183	0	0.00115237	2	2	2
Otu00477	T80_001	Sterivex	Tween80_001_Sterivex	0.0184379	0.0172855	0.0195902	None	Sterivex	NoTween_Sterivex	0.0144046	0.0111965	0.0176126	0.00403328	0.00608897	0.00197759	1.28	1.54383	1.11228
Otu00495	T80_001	Sterivex	Tween80_001_Sterivex	0.00576183	0.00518565	0.00633801	None	Sterivex	NoTween_Sterivex	0.00288091	0.00135648	0.00440535	0.00288091	0.00382917	0.00193266	2	3.82288	1.43871
Otu00499	T80_001	Sterivex	Tween80_001_Sterivex	0.00230473	0.000780295	0.00382917	None	Sterivex	NoTween_Sterivex	0.000576183	0	0.00115237	0.00172855	0.000780295	0.0026768	4	4	3.32288
Otu00504	T80_001	Sterivex	Tween80_001_Sterivex	0.00518565	0.00219171	0.00817958	None	Sterivex	NoTween_Sterivex	0.00403328	0.00250884	0.00555772	0.00115237	-0.000317132	0.00262186	1.28571	0.873594	1.47175
Otu00509	T80_001	Sterivex	Tween80_001_Sterivex	0.00864274	0.00564881	0.0116367	None	Sterivex	NoTween_Sterivex	0.00691419	0.00331593	0.0105125	0.00172855	0.00233288	0.00112422	1.25	1.70354	1.10694
Otu00523	T80_001	Sterivex	Tween80_001_Sterivex	0.0034571	0.0034571	0.0034571	None	Sterivex	NoTween_Sterivex	0.00288091	0.000803458	0.00495837	0.000576183	0.00265364	-0.00150127	1.2	4.30278	0.697224
Otu00532	T80_001	Sterivex	Tween80_001_Sterivex	0.00230473	0	0.00460946	None	Sterivex	NoTween_Sterivex	0.000576183	1.08E-19	0.00115237	0.00172855	-1.08e-19	0.0034571	4	0	4
Otu00545	T80_001	Sterivex	Tween80_001_Sterivex	0.0120998	0.00945944	0.0147402	None	Sterivex	NoTween_Sterivex	0.000576183	0	0.00115237	0.0115237	0.00945944	0.0135879	21	17	12.7913
Otu00552	T80_001	Sterivex	Tween80_001_Sterivex	0.0103713	0.00481479	0.0159278	None	Sterivex	NoTween_Sterivex	0.00518565	0.0034571	0.00691419	0.00518565	0.00135769	0.0090136	2	1.39272	2.30364
Otu00580	T80_001	Sterivex	Tween80_001_Sterivex	0.00979511	0.00771765	0.0118726	None	Sterivex	NoTween_Sterivex	0.00806656	0.00691419	0.00921893	0.00172855	0.000803458	0.00265364	1.21429	1.1162	1.28785
Otu00582	T80_001	Sterivex	Tween80_001_Sterivex	0.00576183	0.00325031	0.00827335	None	Sterivex	NoTween_Sterivex	0.00288091	0.00230473	0.0034571	0.00288091	0.000945574	0.00481626	2	1.41028	2.39315
Otu00594	T80_001	Sterivex	Tween80_001_Sterivex	0.0109475	0.00843595	0.013459	None	Sterivex	NoTween_Sterivex	0.00749038	0.00596594	0.00901481	0.0034571	0.00247001	0.00444418	1.46154	1.41402	1.49299
Otu00614	T80_001	Sterivex	Tween80_001_Sterivex	0.00806656	0.0033503	0.0127828	None	Sterivex	NoTween_Sterivex	0.00576183	0.0034571	0.00806656	0.00230473	-0.000106797	0.00471626	1.4	0.969108	1.58467
Otu00618	T80_001	Sterivex	Tween80_001_Sterivex	0.00172855	0	0.0034571	None	Sterivex	NoTween_Sterivex	0.000576183	0	0.00115237	0.00115237	0	0.00230473	3	3	3
Otu00619	T80_001	Sterivex	Tween80_001_Sterivex	0.00115237	0	0.00230473	None	Sterivex	NoTween_Sterivex	0.000576183	1.08E-19	0.00115237	0.000576183	-1.08e-19	0.00115237	2	0	2
Otu00634	T80_001	Sterivex	Tween80_001_Sterivex	0.00288091	0.00135648	0.00440535	None	Sterivex	NoTween_Sterivex	0.000576183	1.08E-19	0.00115237	0.00230473	0.00135648	0.00325298	5	4	3.82288
Otu00636	T80_001	Sterivex	Tween80_001_Sterivex	0.00576183	0.00518565	0.00633801	None	Sterivex	NoTween_Sterivex	0.00518565	0.00418767	0.00618362	0.000576183	0.000997978	0.000154388	1.11111	1.23831	1.02497
Otu00640	T80_001	Sterivex	Tween80_001_Sterivex	0.00288091	0.000803458	0.00495837	None	Sterivex	NoTween_Sterivex	0.00172855	0.000730571	0.00272653	0.00115237	7.29E-05	0.00223185	1.66667	1.09977	1.81857
Otu00712	T80_001	Sterivex	Tween80_001_Sterivex	0.00633801	0.00382649	0.00884954	None	Sterivex	NoTween_Sterivex	0.000576183	1.08E-19	0.00115237	0.00576183	0.00382649	0.00769717	11	8	7.67945
Otu00727	T80_001	Sterivex	Tween80_001_Sterivex	0.00749038	0.00596594	0.00901481	None	Sterivex	NoTween_Sterivex	0.00691419	0.00518565	0.00864274	0.000576183	0.000780295	0.000372071	1.08333	1.15047	1.04305
Otu00739	T80_001	Sterivex	Tween80_001_Sterivex	0.00172855	0.000730571	0.00272653	None	Sterivex	NoTween_Sterivex	0.00172855	0	0.0034571	2.17E-19	0.000730571	-0.000730571	1	1.2	1
Otu00762	T80_001	Sterivex	Tween80_001_Sterivex	0.00403328	0.0034571	0.00460946	None	Sterivex	NoTween_Sterivex	0.0034571	0.00245912	0.00445508	0.000576183	0.000997978	0.000154388	1.16667	1.40583	1.03465
Otu00765	T80_001	Sterivex	Tween80_001_Sterivex	0.0120998	0.00555566	0.018644	None	Sterivex	NoTween_Sterivex	0.00921893	0.0034571	0.0149808	0.00288091	0.00209856	0.00366327	1.3125	1.60703	1.24453
Otu00787	T80_001	Sterivex	Tween80_001_Sterivex	0.00288091	0.00135648	0.00440535	None	Sterivex	NoTween_Sterivex	0.000576183	1.08E-19	0.00115237	0.00230473	0.00135648	0.00325298	5	4	3.82288
Otu00811	T80_001	Sterivex	Tween80_001_Sterivex	0.00115237	0.000576183	0.00172855	None	Sterivex	NoTween_Sterivex	0.000576183	0	0.00115237	0.000576183	0.000576183	0.000576183	2	2	1.5
Otu00817	T80_001	Sterivex	Tween80_001_Sterivex	0.0138284	0.0118324	0.0158243	None	Sterivex	NoTween_Sterivex	0.00633801	0.00382649	0.00884954	0.00749038	0.00800595	0.00697481	2.18182	3.09224	1.78816
Otu00853	T80_001	Sterivex	Tween80_001_Sterivex	0.00115237	0.000576183	0.00172855	None	Sterivex	NoTween_Sterivex	0.000576183	1.08E-19	0.00115237	0.000576183	0.000576183	0.000576183	2	2	1.5
Otu00902	T80_001	Sterivex	Tween80_001_Sterivex	0.00576183	0.00255378	0.00896988	None	Sterivex	NoTween_Sterivex	0.0034571	0.00146114	0.00545305	0.00230473	0.00109264	0.00351683	1.66667	1.7478	1.64493
Otu00921	T80_001	Sterivex	Tween80_001_Sterivex	0.00403328	0.0034571	0.00460946	None	Sterivex	NoTween_Sterivex	0.00230473	0.000780295	0.00382917	0.00172855	0.0026768	0.000780295	1.75	4.4305	1.20378
Otu00925	T80_001	Sterivex	Tween80_001_Sterivex	0.00288091	0.000803458	0.00495837	None	Sterivex	NoTween_Sterivex	0.00230473	0.00115237	0.0034571	0.000576183	-0.000348908	0.00150127	1.25	0.697224	1.43426
Otu00926	T80_001	Sterivex	Tween80_001_Sterivex	0.00403328	0.00250884	0.00555772	None	Sterivex	NoTween_Sterivex	0.0034571	0.00245912	0.00445508	0.000576183	4.97E-05	0.00110264	1.16667	1.02022	1.2475
Otu00937	T80_001	Sterivex	Tween80_001_Sterivex	0.00172855	0.000730571	0.00272653	None	Sterivex	NoTween_Sterivex	0.00172855	0	0.0034571	2.17E-19	0.000730571	-0.000730571	1	1.5	0.788675
Otu00972	T80_001	Sterivex	Tween80_001_Sterivex	0.00460946	0.00156059	0.00765834	None	Sterivex	NoTween_Sterivex	0.00403328	0.00172855	0.00633801	0.000576183	-0.000167959	0.00132033	1.14286	0.902832	1.20832
Otu01120	T80_001	Sterivex	Tween80_001_Sterivex	0.00288091	0.000803458	0.00495837	None	Sterivex	NoTween_Sterivex	0.00172855	0.000730571	0.00272653	0.00115237	7.29E-05	0.00223185	1.66667	1.09977	1.81857
Otu01136	T80_001	Sterivex	Tween80_001_Sterivex	0.00403328	0.00250884	0.00555772	None	Sterivex	NoTween_Sterivex	0.00230473	0.00172855	0.00288091	0.00172855	0.000780295	0.0026768	1.75	1.45142	1.92915
Otu01137	T80_001	Sterivex	Tween80_001_Sterivex	0.00115237	0.000576183	0.00172855	None	Sterivex	NoTween_Sterivex	0.000576183	1.08E-19	0.00115237	0.000576183	0.000576183	0.000576183	2	2	1.5
Otu01143	T80_001	Sterivex	Tween80_001_Sterivex	0.00403328	0.0034571	0.00460946	None	Sterivex	NoTween_Sterivex	0.00288091	0.00230473	0.0034571	0.00115237	0.00115237	0.00115237	1.4	1.5	1.33333
Otu01195	T80_001	Sterivex	Tween80_001_Sterivex	0.00115237	2.17E-19	0.00230473	None	Sterivex	NoTween_Sterivex	0.000576183	0	0.00115237	0.000576183	2.17E-19	0.00115237	2	2	2
Otu01241	T80_001	Sterivex	Tween80_001_Sterivex	0.00403328	0.00288091	0.00518565	None	Sterivex	NoTween_Sterivex	0.0034571	0.00245912	0.00445508	0.000576183	0.000421795	0.000730571	1.16667	1.17152	1.16399
Otu01256	T80_001	Sterivex	Tween80_001_Sterivex	0.00633801	0.00255973	0.0101163	None	Sterivex	NoTween_Sterivex	0.000576183	0	0.00115237	0.00576183	0.00255973	0.00896393	11	6	8.77872
Otu01265	T80_001	Sterivex	Tween80_001_Sterivex	0.00460946	0.000831179	0.00838775	None	Sterivex	NoTween_Sterivex	0.00403328	0.00250884	0.00555772	0.000576183	-0.00167766	0.00283003	1.14286	0.3313	1.50921
Otu01307	T80_001	Sterivex	Tween80_001_Sterivex	0.00288091	0.00230473	0.0034571	None	Sterivex	NoTween_Sterivex	0.00115237	2.17E-19	0.00230473	0.00172855	0.00230473	0.00115237	2.5	2	1.5
Otu01327	T80_001	Sterivex	Tween80_001_Sterivex	0.00115237	0.000576183	0.00172855	None	Sterivex	NoTween_Sterivex	0.000576183	0	0.00115237	0.000576183	0.000576183	0.000576183	2	2	1.5
Otu01440	T80_001	Sterivex	Tween80_001_Sterivex	0.00172855	0.000730571	0.00272653	None	Sterivex	NoTween_Sterivex	0.00115237	2.17E-19	0.00230473	0.000576183	0.000730571	0.000421795	1.5	1.8	1.18301
Otu01543	T80_001	Sterivex	Tween80_001_Sterivex	0.00172855	0	0.0034571	None	Sterivex	NoTween_Sterivex	0.00115237	0.000576183	0.00172855	0.000576183	-0.000576183	0.00172855	1.5	0	2
Otu01572	T80_001	Sterivex	Tween80_001_Sterivex	0.00288091	0.000803458	0.00495837	None	Sterivex	NoTween_Sterivex	0.00115237	0	0.00230473	0.00172855	0.000803458	0.00265364	2.5	2	2.15139
Otu01638	T80_001	Sterivex	Tween80_001_Sterivex	0.00172855	0.000730571	0.00272653	None	Sterivex	NoTween_Sterivex	0.000576183	0	0.00115237	0.00115237	0.000730571	0.00157416	3	2	2.36603
Otu01851	T80_001	Sterivex	Tween80_001_Sterivex	0.0034571	0.00146114	0.00545305	None	Sterivex	NoTween_Sterivex	0.00288091	0.00230473	0.0034571	0.000576183	-0.00084359	0.00199596	1.2	0.633975	1.57735
Otu02287	T80_001	Sterivex	Tween80_001_Sterivex	0.00288091	0.00172855	0.00403328	None	Sterivex	NoTween_Sterivex	0.00115237	0.000576183	0.00172855	0.00172855	0.00115237	0.00230473	2.5	3	2.33333
Otu02548	T80_001	Sterivex	Tween80_001_Sterivex	0.00230473	0	0.00460946	None	Sterivex	NoTween_Sterivex	0.00115237	0.000576183	0.00172855	0.00115237	-0.000576183	0.00288091	2	0	2.66667
Otu00005	T80_005	Sterivex	Tween80_005_Sterivex	2.48681	2.2706	2.70302	None	Sterivex	NoTween_Sterivex	1.94577	1.80347	2.08807	0.541036	0.467122	0.614949	1.27806	1.25901	1.29451
Otu00007	T80_005	Sterivex	Tween80_005_Sterivex	2.01894	1.93588	2.10201	None	Sterivex	NoTween_Sterivex	1.50096	1.39976	1.60215	0.517988	0.536119	0.499858	1.34511	1.38301	1.31199
Otu00009	T80_005	Sterivex	Tween80_005_Sterivex	1.09187	0.960776	1.22296	None	Sterivex	NoTween_Sterivex	0.500703	0.455835	0.545571	0.591164	0.504942	0.677385	2.18067	2.10773	2.24161
Otu00011	T80_005	Sterivex	Tween80_005_Sterivex	0.212035	0.19005	0.234021	None	Sterivex	NoTween_Sterivex	0.123303	0.110588	0.136018	0.0887322	0.0794617	0.0980027	1.71963	1.71854	1.72051
Otu00015	T80_005	Sterivex	Tween80_005_Sterivex	0.0322662	0.0247759	0.0397566	None	Sterivex	NoTween_Sterivex	0.012676	0.0101645	0.0151875	0.0195902	0.0146114	0.0245691	2.54545	2.43749	2.61771
Otu00019	T80_005	Sterivex	Tween80_005_Sterivex	0.0512803	0.0435285	0.059032	None	Sterivex	NoTween_Sterivex	0.019014	0.0172855	0.0207426	0.0322662	0.026243	0.0382894	2.69697	2.51821	2.84593
Otu00020	T80_005	Sterivex	Tween80_005_Sterivex	0.0783609	0.0648114	0.0919104	None	Sterivex	NoTween_Sterivex	0.0259282	0.0198578	0.0319987	0.0524326	0.0449536	0.0599117	3.02222	3.26378	2.87232
Otu00022	T80_005	Sterivex	Tween80_005_Sterivex	0.0547374	0.0480925	0.0613822	None	Sterivex	NoTween_Sterivex	0.0339948	0.0307867	0.0372028	0.0207426	0.0173058	0.0241794	1.61017	1.56212	1.64993
Otu00024	T80_005	Sterivex	Tween80_005_Sterivex	0.00921893	0.00506401	0.0133738	None	Sterivex	NoTween_Sterivex	0.00806656	0.00576183	0.0103713	0.00115237	-0.000697817	0.00300255	1.14286	0.87889	1.28951
Otu00025	T80_005	Sterivex	Tween80_005_Sterivex	0.0593468	0.0525537	0.0661399	None	Sterivex	NoTween_Sterivex	0.0374519	0.0323307	0.0425731	0.0218949	0.0202231	0.0235668	1.58462	1.62551	1.55356
Otu00027	T80_005	Sterivex	Tween80_005_Sterivex	0.668372	0.601186	0.735559	None	Sterivex	NoTween_Sterivex	0.393533	0.342428	0.444638	0.274839	0.258758	0.290921	1.69839	1.75566	1.65429
Otu00028	T80_005	Sterivex	Tween80_005_Sterivex	0.0749038	0.0682589	0.0815486	None	Sterivex	NoTween_Sterivex	0.0437899	0.0422655	0.0453143	0.0311139	0.0259934	0.0362343	1.71053	1.615	1.79962
Otu00031	T80_005	Sterivex	Tween80_005_Sterivex	1.22669	1.13058	1.3228	None	Sterivex	NoTween_Sterivex	0.621701	0.559655	0.683747	0.604992	0.57093	0.639055	1.97312	2.02015	1.93464
Otu00032	T80_005	Sterivex	Tween80_005_Sterivex	0.323239	0.281934	0.364543	None	Sterivex	NoTween_Sterivex	0.31402	0.27625	0.351789	0.00921893	0.00568386	0.012754	1.02936	1.02058	1.03625
Otu00034	T80_005	Sterivex	Tween80_005_Sterivex	0.0322662	0.028233	0.0362995	None	Sterivex	NoTween_Sterivex	0.00691419	0.0034571	0.0103713	0.025352	0.0247759	0.0259282	4.66667	8.16667	3.5
Otu00036	T80_005	Sterivex	Tween80_005_Sterivex	0.0432137	0.0354193	0.0510082	None	Sterivex	NoTween_Sterivex	0.00806656	0.00654212	0.009591	0.0351472	0.0288771	0.0414172	5.35714	5.41403	5.31834
Otu00041	T80_005	Sterivex	Tween80_005_Sterivex	0.0195902	0.0132522	0.0259282	None	Sterivex	NoTween_Sterivex	0.00691419	0.00518565	0.00864274	0.012676	0.00806656	0.0172855	2.83333	2.55556	3
Otu00043	T80_005	Sterivex	Tween80_005_Sterivex	0.317477	0.276036	0.358918	None	Sterivex	NoTween_Sterivex	0.173431	0.154071	0.192791	0.144046	0.121965	0.166127	1.83056	1.79161	1.86169
Otu00044	T80_005	Sterivex	Tween80_005_Sterivex	0.0218949	0.0178617	0.0259282	None	Sterivex	NoTween_Sterivex	0.00979511	0.00576183	0.0138284	0.0120998	0.0120998	0.0120998	2.23529	3.1	1.875
Otu00046	T80_005	Sterivex	Tween80_005_Sterivex	0.792828	0.710397	0.875258	None	Sterivex	NoTween_Sterivex	0.497822	0.464843	0.530801	0.295006	0.245554	0.344457	1.59259	1.52825	1.64894
Otu00047	T80_005	Sterivex	Tween80_005_Sterivex	0.012676	0.0111516	0.0142005	None	Sterivex	NoTween_Sterivex	0.00460946	0.00403328	0.00518565	0.00806656	0.00711831	0.00901481	2.75	2.76489	2.73842
Otu00048	T80_005	Sterivex	Tween80_005_Sterivex	0.434442	0.372516	0.496368	None	Sterivex	NoTween_Sterivex	0.209731	0.200512	0.21895	0.224711	0.172005	0.277418	2.07143	1.85783	2.26704
Otu00049	T80_005	Sterivex	Tween80_005_Sterivex	0.154993	0.137469	0.172517	None	Sterivex	NoTween_Sterivex	0.0852751	0.0762196	0.0943305	0.0697181	0.0612496	0.0781866	1.81757	1.80359	1.82886
Otu00050	T80_005	Sterivex	Tween80_005_Sterivex	0.411395	0.399131	0.423658	None	Sterivex	NoTween_Sterivex	0.363571	0.327089	0.400053	0.0478232	0.0720418	0.0236046	1.13154	1.22025	1.059
Otu00051	T80_005	Sterivex	Tween80_005_Sterivex	0.088156	0.0835827	0.0927293	None	Sterivex	NoTween_Sterivex	0.0777847	0.0757887	0.0797806	0.0103713	0.00779394	0.0129486	1.13333	1.10284	1.1623
Otu00053	T80_005	Sterivex	Tween80_005_Sterivex	0.00576183	0.00255378	0.00896988	None	Sterivex	NoTween_Sterivex	0.00288091	0.00135648	0.00440535	0.00288091	0.0011973	0.00456453	2	1.88265	2.03613
Otu00054	T80_005	Sterivex	Tween80_005_Sterivex	0.00864274	0.0016569	0.0156286	None	Sterivex	NoTween_Sterivex	0.00460946	0.0034571	0.00576183	0.00403328	-0.0018002	0.00986676	1.875	0.479274	2.71244
Otu00055	T80_005	Sterivex	Tween80_005_Sterivex	0.00460946	0.00172855	0.00749038	None	Sterivex	NoTween_Sterivex	0.000576183	1.08E-19	0.00115237	0.00403328	0.00172855	0.00633801	8	7	6.5
Otu00059	T80_005	Sterivex	Tween80_005_Sterivex	0.348591	0.28937	0.407811	None	Sterivex	NoTween_Sterivex	0.227016	0.215026	0.239006	0.121575	0.0743433	0.168806	1.53553	1.34574	1.70628
Otu00060	T80_005	Sterivex	Tween80_005_Sterivex	0.210883	0.192726	0.22904	None	Sterivex	NoTween_Sterivex	0.0875798	0.0805702	0.0945894	0.123303	0.112156	0.13445	2.40789	2.39203	2.42141
Otu00061	T80_005	Sterivex	Tween80_005_Sterivex	0.0034571	0.00245912	0.00445508	None	Sterivex	NoTween_Sterivex	0.00172855	0	0.0034571	0.00172855	0.00245912	0.000997978	2	2.5	1.28868
Otu00065	T80_005	Sterivex	Tween80_005_Sterivex	0.0138284	0.0118324	0.0158243	None	Sterivex	NoTween_Sterivex	0.00633801	0.00328914	0.00938688	0.00749038	0.00854329	0.00643746	2.18182	3.59743	1.68579
Otu00069	T80_005	Sterivex	Tween80_005_Sterivex	0.32612	0.292686	0.359553	None	Sterivex	NoTween_Sterivex	0.297887	0.280363	0.31541	0.028233	0.0123234	0.0441426	1.09478	1.04396	1.13995
Otu00075	T80_005	Sterivex	Tween80_005_Sterivex	0.0587707	0.0547787	0.0627626	None	Sterivex	NoTween_Sterivex	0.0489755	0.0404878	0.0574633	0.00979511	0.0142909	0.00529932	1.2	1.35297	1.09222
Otu00076	T80_005	Sterivex	Tween80_005_Sterivex	0.469589	0.403864	0.535314	None	Sterivex	NoTween_Sterivex	0.327272	0.311016	0.343528	0.142317	0.092848	0.191786	1.43486	1.29853	1.55828
Otu00079	T80_005	Sterivex	Tween80_005_Sterivex	0.0651087	0.0599874	0.0702299	None	Sterivex	NoTween_Sterivex	0.0144046	0.0102497	0.0185595	0.0507041	0.0497378	0.0516704	4.52	5.85263	3.78404
Otu00080	T80_005	Sterivex	Tween80_005_Sterivex	0.0034571	0.00172855	0.00518565	None	Sterivex	NoTween_Sterivex	0.00115237	0.000576183	0.00172855	0.00230473	0.00115237	0.0034571	3	3	3
Otu00085	T80_005	Sterivex	Tween80_005_Sterivex	0.00518565	0.00318969	0.0071816	None	Sterivex	NoTween_Sterivex	0.00172855	0.000730571	0.00272653	0.0034571	0.00245912	0.00445508	3	4.36603	2.63397
Otu00086	T80_005	Sterivex	Tween80_005_Sterivex	0.0397566	0.0302365	0.0492767	None	Sterivex	NoTween_Sterivex	0.012676	0.00946797	0.0158841	0.0270806	0.0207685	0.0333927	3.13636	3.19356	3.10227
Otu00092	T80_005	Sterivex	Tween80_005_Sterivex	0.0581945	0.0505723	0.0658167	None	Sterivex	NoTween_Sterivex	0.0265044	0.0241997	0.0288091	0.0316901	0.0263726	0.0370075	2.19565	2.08979	2.28458
Otu00099	T80_005	Sterivex	Tween80_005_Sterivex	0.00460946	0.000831179	0.00838775	None	Sterivex	NoTween_Sterivex	0.000576183	0	0.00115237	0.00403328	0.000831179	0.00723538	8	4	7.27872
Otu00105	T80_005	Sterivex	Tween80_005_Sterivex	0.130794	0.0992926	0.162294	None	Sterivex	NoTween_Sterivex	0.0512803	0.0405163	0.0620443	0.0795132	0.0587763	0.10025	2.55056	2.45068	2.61578
Otu00115	T80_005	Sterivex	Tween80_005_Sterivex	0.206273	0.169384	0.243163	None	Sterivex	NoTween_Sterivex	0.119846	0.108853	0.130839	0.0864274	0.0605311	0.112324	1.72115	1.55608	1.85849
Otu00119	T80_005	Sterivex	Tween80_005_Sterivex	0.0218949	0.0168719	0.026918	None	Sterivex	NoTween_Sterivex	0.00633801	0.00382649	0.00884954	0.0155569	0.0130454	0.0180685	3.45455	4.40924	3.04174
Otu00122	T80_005	Sterivex	Tween80_005_Sterivex	0.162484	0.129641	0.195326	None	Sterivex	NoTween_Sterivex	0.127336	0.119027	0.135646	0.0351472	0.0106146	0.0596798	1.27602	1.08918	1.43997
Otu00125	T80_005	Sterivex	Tween80_005_Sterivex	0.00403328	0.0034571	0.00460946	None	Sterivex	NoTween_Sterivex	0.00172855	0.000730571	0.00272653	0.00230473	0.00272653	0.00188294	2.33333	4.73205	1.6906
Otu00128	T80_005	Sterivex	Tween80_005_Sterivex	0.0103713	0.00937331	0.0113693	None	Sterivex	NoTween_Sterivex	0.00115237	0	0.00230473	0.00921893	0.00937331	0.00906454	9	5	4.93301
Otu00132	T80_005	Sterivex	Tween80_005_Sterivex	0.00288091	0.00230473	0.0034571	None	Sterivex	NoTween_Sterivex	0.00115237	0.000576183	0.00172855	0.00172855	0.00172855	0.00172855	2.5	4	2
Otu00136	T80_005	Sterivex	Tween80_005_Sterivex	0.00172855	0.000730571	0.00272653	None	Sterivex	NoTween_Sterivex	0.00172855	0	0.0034571	2.17E-19	0.000730571	-0.000730571	1	1.5	0.788675
Otu00151	T80_005	Sterivex	Tween80_005_Sterivex	0.0034571	0.0034571	0.0034571	None	Sterivex	NoTween_Sterivex	0.00172855	0.000730571	0.00272653	0.00172855	0.00272653	0.000730571	2	4.73205	1.26795
Otu00152	T80_005	Sterivex	Tween80_005_Sterivex	0.0103713	0.00937331	0.0113693	None	Sterivex	NoTween_Sterivex	0.0034571	0.00146114	0.00545305	0.00691419	0.00791217	0.00591622	3	6.41506	2.08494
Otu00157	T80_005	Sterivex	Tween80_005_Sterivex	0.0685658	0.058372	0.0787595	None	Sterivex	NoTween_Sterivex	0.0610754	0.0460946	0.0760561	0.00749038	0.0122774	0.00270334	1.12264	1.26635	1.03554
Otu00158	T80_005	Sterivex	Tween80_005_Sterivex	0.00576183	0.00368437	0.00783929	None	Sterivex	NoTween_Sterivex	0.00172855	0	0.0034571	0.00403328	0.00368437	0.00438219	3.33333	2	2.26759
Otu00165	T80_005	Sterivex	Tween80_005_Sterivex	0.00403328	0.0034571	0.00460946	None	Sterivex	NoTween_Sterivex	0.00172855	0	0.0034571	0.00230473	0.0034571	0.00115237	2.33333	3	1.33333
Otu00169	T80_005	Sterivex	Tween80_005_Sterivex	0.0218949	0.0148147	0.0289752	None	Sterivex	NoTween_Sterivex	0.0144046	0.00968831	0.0191208	0.00749038	0.00512638	0.00985437	1.52	1.52913	1.51537
Otu00176	T80_005	Sterivex	Tween80_005_Sterivex	0.00518565	0.00318969	0.0071816	None	Sterivex	NoTween_Sterivex	0.00403328	0.00288091	0.00518565	0.00115237	0.000308775	0.00199596	1.28571	1.10718	1.3849
Otu00183	T80_005	Sterivex	Tween80_005_Sterivex	0.0893083	0.0718414	0.106775	None	Sterivex	NoTween_Sterivex	0.0720229	0.0678679	0.0761778	0.0172855	0.00397341	0.0305976	1.24	1.05855	1.40166
Otu00184	T80_005	Sterivex	Tween80_005_Sterivex	0.00576183	0.00271296	0.0088107	None	Sterivex	NoTween_Sterivex	0.00460946	0.00403328	0.00518565	0.00115237	-0.00132033	0.00362506	1.25	0.672642	1.69906
Otu00185	T80_005	Sterivex	Tween80_005_Sterivex	0.00518565	0.00254524	0.00782605	None	Sterivex	NoTween_Sterivex	0.00403328	0.0034571	0.00460946	0.00115237	-0.000911853	0.00321659	1.28571	0.736237	1.69782
Otu00200	T80_005	Sterivex	Tween80_005_Sterivex	0.0870036	0.0720229	0.101984	None	Sterivex	NoTween_Sterivex	0.0864274	0.0792309	0.093624	0.000576183	-0.00720805	0.00836042	1.00667	0.909025	1.0893
Otu00212	T80_005	Sterivex	Tween80_005_Sterivex	0.00172855	0	0.0034571	None	Sterivex	NoTween_Sterivex	0.00115237	0.000576183	0.00172855	0.000576183	-0.000576183	0.00172855	1.5	0	2
Otu00233	T80_005	Sterivex	Tween80_005_Sterivex	0.00633801	0.00576183	0.00691419	None	Sterivex	NoTween_Sterivex	0.00230473	0.00115237	0.0034571	0.00403328	0.00460946	0.0034571	2.75	5	2
Otu00236	T80_005	Sterivex	Tween80_005_Sterivex	0.0737514	0.0626235	0.0848794	None	Sterivex	NoTween_Sterivex	0.0507041	0.0457812	0.055627	0.0230473	0.0168423	0.0292523	1.45455	1.36789	1.52587
Otu00242	T80_005	Sterivex	Tween80_005_Sterivex	0.00230473	0.000780295	0.00382917	None	Sterivex	NoTween_Sterivex	0.00115237	0	0.00230473	0.00115237	0.000780295	0.00152444	2	1.5	1.66144
Otu00249	T80_005	Sterivex	Tween80_005_Sterivex	0.00576183	0.00460946	0.00691419	None	Sterivex	NoTween_Sterivex	0.00288091	0.00172855	0.00403328	0.00288091	0.00288091	0.00288091	2	2.66667	1.71429
Otu00251	T80_005	Sterivex	Tween80_005_Sterivex	0.00921893	0.00633801	0.0120998	None	Sterivex	NoTween_Sterivex	0.00691419	0.00427379	0.0095546	0.00230473	0.00206422	0.00254524	1.33333	1.48299	1.26639
Otu00253	T80_005	Sterivex	Tween80_005_Sterivex	0.0103713	0.00677303	0.0139696	None	Sterivex	NoTween_Sterivex	0.00576183	0.00288091	0.00864274	0.00460946	0.00389212	0.00532681	1.8	2.351	1.61633
Otu00257	T80_005	Sterivex	Tween80_005_Sterivex	0.0149808	0.0134563	0.0165052	None	Sterivex	NoTween_Sterivex	0.0132522	0.0107407	0.0157637	0.00172855	0.00271564	0.000741462	1.13043	1.25284	1.04704
Otu00269	T80_005	Sterivex	Tween80_005_Sterivex	0.00979511	0.00507885	0.0145114	None	Sterivex	NoTween_Sterivex	0.00921893	0.00337131	0.0150665	0.000576183	0.00170754	-0.000555175	1.0625	1.50649	0.963152
Otu00272	T80_005	Sterivex	Tween80_005_Sterivex	0.00806656	0.00428828	0.0118448	None	Sterivex	NoTween_Sterivex	0.00288091	0.00230473	0.0034571	0.00518565	0.00198355	0.00838775	2.8	1.86064	3.42624
Otu00287	T80_005	Sterivex	Tween80_005_Sterivex	0.00403328	0.00250884	0.00555772	None	Sterivex	NoTween_Sterivex	0.00172855	0.000730571	0.00272653	0.00230473	0.00177827	0.00283119	2.33333	3.43409	2.03839
Otu00304	T80_005	Sterivex	Tween80_005_Sterivex	0.0138284	0.0128304	0.0148264	None	Sterivex	NoTween_Sterivex	0.00576183	0.00325031	0.00827335	0.00806656	0.00958011	0.00655302	2.4	3.94745	1.79206
Otu00309	T80_005	Sterivex	Tween80_005_Sterivex	0.0034571	0.00146114	0.00545305	None	Sterivex	NoTween_Sterivex	0.00172855	0.000730571	0.00272653	0.00172855	0.000730571	0.00272653	2	2	2
Otu00323	T80_005	Sterivex	Tween80_005_Sterivex	0.00749038	0.00596594	0.00901481	None	Sterivex	NoTween_Sterivex	0.00403328	0.00250884	0.00555772	0.0034571	0.0034571	0.0034571	1.85714	2.37796	1.62204
Otu00326	T80_005	Sterivex	Tween80_005_Sterivex	0.00806656	0.00691419	0.00921893	None	Sterivex	NoTween_Sterivex	0.000576183	0	0.00115237	0.00749038	0.00691419	0.00806656	14	6	8
Otu00333	T80_005	Sterivex	Tween80_005_Sterivex	0.0207426	0.0137567	0.0277284	None	Sterivex	NoTween_Sterivex	0.00691419	0.00491824	0.00891015	0.0138284	0.0088385	0.0188183	3	2.79709	3.112
Otu00336	T80_005	Sterivex	Tween80_005_Sterivex	0.00691419	0.00392026	0.00990813	None	Sterivex	NoTween_Sterivex	0.00460946	0.00403328	0.00518565	0.00230473	-0.00011302	0.00472248	1.5	0.971978	1.91068
Otu00340	T80_005	Sterivex	Tween80_005_Sterivex	0.012676	0.00979511	0.0155569	None	Sterivex	NoTween_Sterivex	0.0103713	0.00773089	0.0130117	0.00230473	0.00206422	0.00254524	1.22222	1.26701	1.19561
Otu00341	T80_005	Sterivex	Tween80_005_Sterivex	0.0155569	0.014559	0.0165549	None	Sterivex	NoTween_Sterivex	0.00979511	0.00507885	0.0145114	0.00576183	0.00948011	0.00204355	1.58824	2.86659	1.14082
Otu00349	T80_005	Sterivex	Tween80_005_Sterivex	0.0144046	0.00798847	0.0208207	None	Sterivex	NoTween_Sterivex	0.00806656	0.00501769	0.0111154	0.00633801	0.00297078	0.00970524	1.78571	1.59206	1.87313
Otu00372	T80_005	Sterivex	Tween80_005_Sterivex	0.0161331	0.0106367	0.0216296	None	Sterivex	NoTween_Sterivex	0.0109475	0.00887002	0.0130249	0.00518565	0.00176667	0.00860462	1.47368	1.19917	1.66063
Otu00387	T80_005	Sterivex	Tween80_005_Sterivex	0.00576183	0.0034571	0.00806656	None	Sterivex	NoTween_Sterivex	0.00172855	0.00172855	0.00172855	0.00403328	0.00172855	0.00633801	3.33333	2	4.66667
Otu00395	T80_005	Sterivex	Tween80_005_Sterivex	0.00864274	0.00406943	0.0132161	None	Sterivex	NoTween_Sterivex	0.00749038	0.0044415	0.0105393	0.00115237	-0.000372071	0.0026768	1.15385	0.916229	1.25398
Otu00405	T80_005	Sterivex	Tween80_005_Sterivex	0.00172855	0.000730571	0.00272653	None	Sterivex	NoTween_Sterivex	0.00115237	0	0.00230473	0.000576183	0.000730571	0.000421795	1.5	1.5	1.18301
Otu00419	T80_005	Sterivex	Tween80_005_Sterivex	0.0247759	0.0182826	0.0312691	None	Sterivex	NoTween_Sterivex	0.0155569	0.0119587	0.0191552	0.00921893	0.00632394	0.0121139	1.59259	1.52882	1.63241
Otu00421	T80_005	Sterivex	Tween80_005_Sterivex	0.0034571	0.00172855	0.00518565	None	Sterivex	NoTween_Sterivex	0.00172855	0	0.0034571	0.00172855	0.00172855	0.00172855	2	1.8	1.5
Otu00422	T80_005	Sterivex	Tween80_005_Sterivex	0.00172855	0.000730571	0.00272653	None	Sterivex	NoTween_Sterivex	0.000576183	0	0.00115237	0.00115237	0.000730571	0.00157416	3	2	2.36603
Otu00425	T80_005	Sterivex	Tween80_005_Sterivex	0.0218949	0.0198175	0.0239724	None	Sterivex	NoTween_Sterivex	0.0120998	0.0103713	0.0138284	0.00979511	0.0094462	0.010144	1.80952	1.9108	1.73356
Otu00438	T80_005	Sterivex	Tween80_005_Sterivex	0.0230473	0.0198393	0.0262554	None	Sterivex	NoTween_Sterivex	0.0201664	0.0126098	0.027723	0.00288091	0.00722943	-0.0014676	1.14286	1.57332	0.947062
Otu00440	T80_005	Sterivex	Tween80_005_Sterivex	0.0201664	0.0176549	0.0226779	None	Sterivex	NoTween_Sterivex	0.0167093	0.0141978	0.0192208	0.0034571	0.0034571	0.0034571	1.2069	1.2435	1.17986
Otu00444	T80_005	Sterivex	Tween80_005_Sterivex	0.0236235	0.0185023	0.0287447	None	Sterivex	NoTween_Sterivex	0.0167093	0.0117864	0.0216322	0.00691419	0.00671588	0.00711251	1.41379	1.5698	1.32879
Otu00456	T80_005	Sterivex	Tween80_005_Sterivex	0.00749038	0.00460946	0.0103713	None	Sterivex	NoTween_Sterivex	0.00691419	0.00392026	0.00990813	0.000576183	0.000689203	0.000463163	1.08333	1.17581	1.04675
Otu00464	T80_005	Sterivex	Tween80_005_Sterivex	0.0265044	0.0200112	0.0329977	None	Sterivex	NoTween_Sterivex	0.019014	0.014664	0.0233641	0.00749038	0.00534721	0.00963354	1.39394	1.36465	1.41232
Otu00465	T80_005	Sterivex	Tween80_005_Sterivex	0.00172855	0	0.0034571	None	Sterivex	NoTween_Sterivex	0.000576183	1.08E-19	0.00115237	0.00115237	-1.08e-19	0.00230473	3	0	3
Otu00466	T80_005	Sterivex	Tween80_005_Sterivex	0.0034571	0.00172855	0.00518565	None	Sterivex	NoTween_Sterivex	0.0034571	0.00245912	0.00445508	4.34E-19	-0.000730571	0.000730571	1	0.702914	1.16399
Otu00470	T80_005	Sterivex	Tween80_005_Sterivex	0.00460946	0.00403328	0.00518565	None	Sterivex	NoTween_Sterivex	0.00288091	0.000803458	0.00495837	0.00172855	0.00322982	0.000227275	1.6	5.0199	1.04584
Otu00477	T80_005	Sterivex	Tween80_005_Sterivex	0.0161331	0.011633	0.0206333	None	Sterivex	NoTween_Sterivex	0.0144046	0.0111965	0.0176126	0.00172855	0.000436467	0.00302063	1.12	1.03898	1.1715
Otu00482	T80_005	Sterivex	Tween80_005_Sterivex	0.00288091	-4.34e-19	0.00576183	None	Sterivex	NoTween_Sterivex	0.00172855	0.000730571	0.00272653	0.00115237	-0.000730571	0.0030353	1.66667	0.00E+00	2.11325
Otu00486	T80_005	Sterivex	Tween80_005_Sterivex	0.00115237	0.000576183	0.00172855	None	Sterivex	NoTween_Sterivex	0.000576183	1.08E-19	0.00115237	0.000576183	0.000576183	0.000576183	2	1.8	1.5
Otu00488	T80_005	Sterivex	Tween80_005_Sterivex	0.0241997	0.0232017	0.0251977	None	Sterivex	NoTween_Sterivex	0.0207426	0.0120424	0.0294428	0.0034571	0.0111593	-0.0042451	1.16667	1.92667	0.855819
Otu00490	T80_005	Sterivex	Tween80_005_Sterivex	0.00172855	0.000730571	0.00272653	None	Sterivex	NoTween_Sterivex	0.00115237	0.000576183	0.00172855	0.000576183	0.000154388	0.000997978	1.5	1.26795	1.57735
Otu00495	T80_005	Sterivex	Tween80_005_Sterivex	0.00403328	0.00152176	0.0065448	None	Sterivex	NoTween_Sterivex	0.00288091	0.00135648	0.00440535	0.00115237	0.000165279	0.00213945	1.4	1.12184	1.48565
Otu00499	T80_005	Sterivex	Tween80_005_Sterivex	0.00115237	0.000576183	0.00172855	None	Sterivex	NoTween_Sterivex	0.000576183	0	0.00115237	0.000576183	0.000576183	0.000576183	2	2	1.5
Otu00500	T80_005	Sterivex	Tween80_005_Sterivex	0.00288091	0.00135648	0.00440535	None	Sterivex	NoTween_Sterivex	0.00115237	0	0.00230473	0.00172855	0.00135648	0.00210062	2.5	2	1.91144
Otu00512	T80_005	Sterivex	Tween80_005_Sterivex	0.00172855	0.000730571	0.00272653	None	Sterivex	NoTween_Sterivex	0.00115237	2.17E-19	0.00230473	0.000576183	0.000730571	0.000421795	1.5	1.2	1.18301
Otu00514	T80_005	Sterivex	Tween80_005_Sterivex	0.0034571	0.0034571	0.0034571	None	Sterivex	NoTween_Sterivex	0.00172855	0.00172855	0.00172855	0.00172855	0.00172855	0.00172855	2	2	2
Otu00523	T80_005	Sterivex	Tween80_005_Sterivex	0.00806656	0.00749038	0.00864274	None	Sterivex	NoTween_Sterivex	0.00288091	0.000803458	0.00495837	0.00518565	0.00668692	0.00368437	2.8	9.32268	1.74306
Otu00544	T80_005	Sterivex	Tween80_005_Sterivex	0.0155569	0.0112069	0.019907	None	Sterivex	NoTween_Sterivex	0.012676	0.0111516	0.0142005	0.00288091	5.53E-05	0.00570656	1.22727	1.00496	1.40186
Otu00545	T80_005	Sterivex	Tween80_005_Sterivex	0.00576183	0.0034571	0.00806656	None	Sterivex	NoTween_Sterivex	0.000576183	0	0.00115237	0.00518565	0.0034571	0.00691419	10	6	7
Otu00552	T80_005	Sterivex	Tween80_005_Sterivex	0.00633801	0.00518565	0.00749038	None	Sterivex	NoTween_Sterivex	0.00518565	0.0034571	0.00691419	0.00115237	0.00172855	0.000576183	1.22222	1.5	1.08333
Otu00562	T80_005	Sterivex	Tween80_005_Sterivex	0.00172855	0.000730571	0.00272653	None	Sterivex	NoTween_Sterivex	0.00115237	0.000576183	0.00172855	0.000576183	0.000154388	0.000997978	1.5	1.26795	1.57735
Otu00580	T80_005	Sterivex	Tween80_005_Sterivex	0.012676	0.0111516	0.0142005	None	Sterivex	NoTween_Sterivex	0.00806656	0.00691419	0.00921893	0.00460946	0.00423739	0.00498153	1.57143	1.61285	1.54036
Otu00582	T80_005	Sterivex	Tween80_005_Sterivex	0.00403328	0.00172855	0.00633801	None	Sterivex	NoTween_Sterivex	0.00288091	0.00230473	0.0034571	0.00115237	-0.000576183	0.00288091	1.4	0.75	1.83333
Otu00594	T80_005	Sterivex	Tween80_005_Sterivex	0.012676	0.0115237	0.0138284	None	Sterivex	NoTween_Sterivex	0.00749038	0.00596594	0.00901481	0.00518565	0.00555772	0.00481357	1.69231	1.93157	1.53396
Otu00614	T80_005	Sterivex	Tween80_005_Sterivex	0.00979511	0.00728359	0.0123066	None	Sterivex	NoTween_Sterivex	0.00576183	0.0034571	0.00806656	0.00403328	0.00382649	0.00424007	1.7	2.10685	1.52564
Otu00619	T80_005	Sterivex	Tween80_005_Sterivex	0.00115237	2.17E-19	0.00230473	None	Sterivex	NoTween_Sterivex	0.000576183	1.08E-19	0.00115237	0.000576183	1.08E-19	0.00115237	2	2	2
Otu00623	T80_005	Sterivex	Tween80_005_Sterivex	0.00115237	0.000576183	0.00172855	None	Sterivex	NoTween_Sterivex	0.000576183	0	0.00115237	0.000576183	0.000576183	0.000576183	2	2	1.5
Otu00627	T80_005	Sterivex	Tween80_005_Sterivex	0.00115237	2.17E-19	0.00230473	None	Sterivex	NoTween_Sterivex	0.000576183	0	0.00115237	0.000576183	2.17E-19	0.00115237	2	2	2
Otu00634	T80_005	Sterivex	Tween80_005_Sterivex	0.00115237	2.17E-19	0.00230473	None	Sterivex	NoTween_Sterivex	0.000576183	1.08E-19	0.00115237	0.000576183	1.08E-19	0.00115237	2	2	2
Otu00636	T80_005	Sterivex	Tween80_005_Sterivex	0.00691419	0.00427379	0.0095546	None	Sterivex	NoTween_Sterivex	0.00518565	0.00418767	0.00618362	0.00172855	8.61E-05	0.00337097	1.33333	1.02057	1.54515
Otu00673	T80_005	Sterivex	Tween80_005_Sterivex	0.00403328	0.00152176	0.0065448	None	Sterivex	NoTween_Sterivex	0.00172855	0	0.0034571	0.00230473	0.00152176	0.00308771	2.33333	2	1.89315
Otu00675	T80_005	Sterivex	Tween80_005_Sterivex	0.00518565	0.00418767	0.00618362	None	Sterivex	NoTween_Sterivex	0.00460946	0.00253201	0.00668692	0.000576183	0.00165566	-0.000503296	1.125	1.65389	0.924734
Otu00680	T80_005	Sterivex	Tween80_005_Sterivex	0.00288091	0.00135648	0.00440535	None	Sterivex	NoTween_Sterivex	0.00172855	0.000730571	0.00272653	0.00115237	0.000625907	0.00167882	1.66667	1.85674	1.61574
Otu00690	T80_005	Sterivex	Tween80_005_Sterivex	0.00518565	0.00254524	0.00782605	None	Sterivex	NoTween_Sterivex	0.00403328	0.00082523	0.00724133	0.00115237	0.00172002	0.000584717	1.28571	3.08429	1.08075
Otu00706	T80_005	Sterivex	Tween80_005_Sterivex	0.00806656	0.00403328	0.0120998	None	Sterivex	NoTween_Sterivex	0.00230473	0.00172855	0.00288091	0.00576183	0.00230473	0.00921893	3.5	2.33333	4.2
Otu00711	T80_005	Sterivex	Tween80_005_Sterivex	0.00288091	0.000803458	0.00495837	None	Sterivex	NoTween_Sterivex	0.00115237	0	0.00230473	0.00172855	0.000803458	0.00265364	2.5	2	2.15139
Otu00712	T80_005	Sterivex	Tween80_005_Sterivex	0.0034571	0.00245912	0.00445508	None	Sterivex	NoTween_Sterivex	0.000576183	1.08E-19	0.00115237	0.00288091	0.00245912	0.00330271	6	8	3.86603
Otu00739	T80_005	Sterivex	Tween80_005_Sterivex	0.00576183	0.00160691	0.00991674	None	Sterivex	NoTween_Sterivex	0.00172855	0	0.0034571	0.00403328	0.00160691	0.00645965	3.33333	2.5	2.86852
Otu00740	T80_005	Sterivex	Tween80_005_Sterivex	0.00633801	0.00481357	0.00786245	None	Sterivex	NoTween_Sterivex	0.00288091	0.000803458	0.00495837	0.0034571	0.00401012	0.00290408	2.2	5.99108	1.58569
Otu00798	T80_005	Sterivex	Tween80_005_Sterivex	0.00288091	0.000803458	0.00495837	None	Sterivex	NoTween_Sterivex	0.00115237	0.000576183	0.00172855	0.00172855	0.000227275	0.00322982	2.5	1.39445	2.86852
Otu00811	T80_005	Sterivex	Tween80_005_Sterivex	0.00115237	0.000576183	0.00172855	None	Sterivex	NoTween_Sterivex	0.000576183	0	0.00115237	0.000576183	0.000576183	0.000576183	2	1.2	1.5
Otu00817	T80_005	Sterivex	Tween80_005_Sterivex	0.00691419	0.00591622	0.00791217	None	Sterivex	NoTween_Sterivex	0.00633801	0.00382649	0.00884954	0.000576183	0.00208973	-0.000937362	1.09091	1.54612	0.894078
Otu00839	T80_005	Sterivex	Tween80_005_Sterivex	0.00864274	0.00504448	0.012241	None	Sterivex	NoTween_Sterivex	0.00864274	0.00518565	0.0120998	1.73E-18	-0.000141164	0.000141164	1	0.972778	1.01167
Otu00842	T80_005	Sterivex	Tween80_005_Sterivex	0.00230473	0.00172855	0.00288091	None	Sterivex	NoTween_Sterivex	0.00172855	0	0.0034571	0.000576183	0.00172855	-0.000576183	1.33333	1.1	0.833333
Otu00847	T80_005	Sterivex	Tween80_005_Sterivex	0.00691419	0.00591622	0.00791217	None	Sterivex	NoTween_Sterivex	0.00230473	0.000780295	0.00382917	0.00460946	0.00513592	0.004083	3	7.58203	2.06629
Otu00864	T80_005	Sterivex	Tween80_005_Sterivex	0.00115237	2.17E-19	0.00230473	None	Sterivex	NoTween_Sterivex	0.000576183	1.08E-19	0.00115237	0.000576183	1.08E-19	0.00115237	2	2	2
Otu00881	T80_005	Sterivex	Tween80_005_Sterivex	0.00172855	0.000730571	0.00272653	None	Sterivex	NoTween_Sterivex	0.00115237	0	0.00230473	0.000576183	0.000730571	0.000421795	1.5	1.2	1.18301
Otu00926	T80_005	Sterivex	Tween80_005_Sterivex	0.0034571	0.0034571	0.0034571	None	Sterivex	NoTween_Sterivex	0.0034571	0.00245912	0.00445508	4.34E-19	0.000997978	-0.000997978	1	1.40583	0.775991
Otu00937	T80_005	Sterivex	Tween80_005_Sterivex	0.00172855	0.000730571	0.00272653	None	Sterivex	NoTween_Sterivex	0.00172855	0	0.0034571	2.17E-19	0.000730571	-0.000730571	1	1	0.788675
Otu00943	T80_005	Sterivex	Tween80_005_Sterivex	0.00403328	0.0034571	0.00460946	None	Sterivex	NoTween_Sterivex	0.00172855	0.00172855	0.00172855	0.00230473	0.00172855	0.00288091	2.33333	2	2.66667
Otu00972	T80_005	Sterivex	Tween80_005_Sterivex	0.00460946	0.00209794	0.00712099	None	Sterivex	NoTween_Sterivex	0.00403328	0.00172855	0.00633801	0.000576183	0.000369391	0.000782974	1.14286	1.2137	1.12354
Otu00979	T80_005	Sterivex	Tween80_005_Sterivex	0.00518565	0.00254524	0.00782605	None	Sterivex	NoTween_Sterivex	0.00403328	0.00152176	0.0065448	0.00115237	0.00102349	0.00128125	1.28571	1.67257	1.19577
Otu01136	T80_005	Sterivex	Tween80_005_Sterivex	0.00288091	0.00172855	0.00403328	None	Sterivex	NoTween_Sterivex	0.00230473	0.00172855	0.00288091	0.000576183	-2.17e-19	0.00115237	1.25	1	1.4
Otu01193	T80_005	Sterivex	Tween80_005_Sterivex	0.00288091	0.000803458	0.00495837	None	Sterivex	NoTween_Sterivex	0.00288091	0.00135648	0.00440535	4.34E-19	-0.00055302	0.00055302	1	0.592312	1.12553
Otu01208	T80_005	Sterivex	Tween80_005_Sterivex	0.00460946	0.00230473	0.00691419	None	Sterivex	NoTween_Sterivex	0.00172855	0.00172855	0.00172855	0.00288091	0.000576183	0.00518565	2.66667	1.33333	4
Otu01212	T80_005	Sterivex	Tween80_005_Sterivex	0.00288091	0.00135648	0.00440535	None	Sterivex	NoTween_Sterivex	0.00230473	0.000780295	0.00382917	0.000576183	0.000576183	0.000576183	1.25	1.73842	1.15047
Otu01253	T80_005	Sterivex	Tween80_005_Sterivex	0.00172855	0.000730571	0.00272653	None	Sterivex	NoTween_Sterivex	0.00115237	0	0.00230473	0.000576183	0.000730571	0.000421795	1.5	1.2	1.18301
Otu01256	T80_005	Sterivex	Tween80_005_Sterivex	0.00230473	0.00115237	0.0034571	None	Sterivex	NoTween_Sterivex	0.000576183	0	0.00115237	0.00172855	0.00115237	0.00230473	4	2	3
Otu01440	T80_005	Sterivex	Tween80_005_Sterivex	0.00230473	0.00172855	0.00288091	None	Sterivex	NoTween_Sterivex	0.00115237	2.17E-19	0.00230473	0.00115237	0.00172855	0.000576183	2	2	1.25
Otu01572	T80_005	Sterivex	Tween80_005_Sterivex	0.00172855	0.00172855	0.00172855	None	Sterivex	NoTween_Sterivex	0.00115237	0	0.00230473	0.000576183	0.00172855	-0.000576183	1.5	1.3	0.75
Otu01638	T80_005	Sterivex	Tween80_005_Sterivex	0.00288091	0.00230473	0.0034571	None	Sterivex	NoTween_Sterivex	0.000576183	0	0.00115237	0.00230473	0.00230473	0.00230473	5	4	3
Otu01842	T80_005	Sterivex	Tween80_005_Sterivex	0.00115237	0.000576183	0.00172855	None	Sterivex	NoTween_Sterivex	0.000576183	0	0.00115237	0.000576183	0.000576183	0.000576183	2	2	1.5
Otu02260	T80_005	Sterivex	Tween80_005_Sterivex	0.00172855	0.000730571	0.00272653	None	Sterivex	NoTween_Sterivex	0.00115237	0.000576183	0.00172855	0.000576183	0.000154388	0.000997978	1.5	1.26795	1.57735
Otu02368	T80_005	Sterivex	Tween80_005_Sterivex	0.00230473	0.00115237	0.0034571	None	Sterivex	NoTween_Sterivex	0.00172855	0.000730571	0.00272653	0.000576183	0.000421795	0.000730571	1.33333	1.57735	1.26795
Otu00005	T80_01	Sterivex	Tween80_01_Sterivex	1.96363	1.85898	2.06828	None	Sterivex	NoTween_Sterivex	1.94577	1.80347	2.08807	0.0178617	0.0555081	-0.0197847	1.00918	1.03078	0.990525
Otu00007	T80_01	Sterivex	Tween80_01_Sterivex	2.35313	2.24075	2.46551	None	Sterivex	NoTween_Sterivex	1.50096	1.39976	1.60215	0.852175	0.840988	0.863361	1.56775	1.60081	1.53888
Otu00009	T80_01	Sterivex	Tween80_01_Sterivex	0.834313	0.746642	0.921984	None	Sterivex	NoTween_Sterivex	0.500703	0.455835	0.545571	0.33361	0.290808	0.376412	1.66628	1.63797	1.68994
Otu00015	T80_01	Sterivex	Tween80_01_Sterivex	0.0167093	0.012676	0.0207426	None	Sterivex	NoTween_Sterivex	0.012676	0.0101645	0.0151875	0.00403328	0.00251152	0.00555504	1.31818	1.24709	1.36576
Otu00017	T80_01	Sterivex	Tween80_01_Sterivex	0.120422	0.113777	0.127067	None	Sterivex	NoTween_Sterivex	0.0933416	0.0813659	0.105317	0.0270806	0.0324115	0.0217497	1.29012	1.39834	1.20652
Otu00019	T80_01	Sterivex	Tween80_01_Sterivex	0.047247	0.0426375	0.0518565	None	Sterivex	NoTween_Sterivex	0.019014	0.0172855	0.0207426	0.028233	0.025352	0.0311139	2.48485	2.46667	2.5
Otu00020	T80_01	Sterivex	Tween80_01_Sterivex	0.0668372	0.0568408	0.0768336	None	Sterivex	NoTween_Sterivex	0.0259282	0.0198578	0.0319987	0.040909	0.0369831	0.0448349	2.57778	2.8624	2.40115
Otu00024	T80_01	Sterivex	Tween80_01_Sterivex	0.0109475	0.00843595	0.013459	None	Sterivex	NoTween_Sterivex	0.00806656	0.00576183	0.0103713	0.00288091	0.00267412	0.00308771	1.35714	1.46411	1.29772
Otu00025	T80_01	Sterivex	Tween80_01_Sterivex	0.0633801	0.0547759	0.0719844	None	Sterivex	NoTween_Sterivex	0.0374519	0.0323307	0.0425731	0.0259282	0.0224452	0.0294113	1.69231	1.69424	1.69084
Otu00027	T80_01	Sterivex	Tween80_01_Sterivex	0.690843	0.634386	0.7473	None	Sterivex	NoTween_Sterivex	0.393533	0.342428	0.444638	0.29731	0.291958	0.302662	1.75549	1.85261	1.68069
Otu00028	T80_01	Sterivex	Tween80_01_Sterivex	0.127336	0.12262	0.132053	None	Sterivex	NoTween_Sterivex	0.0437899	0.0422655	0.0453143	0.0835465	0.0803547	0.0867383	2.90789	2.90119	2.91415
Otu00031	T80_01	Sterivex	Tween80_01_Sterivex	1.07055	0.996252	1.14484	None	Sterivex	NoTween_Sterivex	0.621701	0.559655	0.683747	0.448846	0.436596	0.461097	1.72196	1.78012	1.67437
Otu00032	T80_01	Sterivex	Tween80_01_Sterivex	0.399871	0.393773	0.405969	None	Sterivex	NoTween_Sterivex	0.31402	0.27625	0.351789	0.0858513	0.117523	0.0541793	1.27339	1.42542	1.15401
Otu00034	T80_01	Sterivex	Tween80_01_Sterivex	0.0167093	0.0151849	0.0182337	None	Sterivex	NoTween_Sterivex	0.00691419	0.0034571	0.0103713	0.00979511	0.0117278	0.00786245	2.41667	4.39237	1.7581
Otu00036	T80_01	Sterivex	Tween80_01_Sterivex	0.0449423	0.0405922	0.0492924	None	Sterivex	NoTween_Sterivex	0.00806656	0.00654212	0.009591	0.0368757	0.0340501	0.0397014	5.57143	6.20474	5.13944
Otu00041	T80_01	Sterivex	Tween80_01_Sterivex	0.0270806	0.0207426	0.0334186	None	Sterivex	NoTween_Sterivex	0.00691419	0.00518565	0.00864274	0.0201664	0.0155569	0.0247759	3.91667	4	3.86667
Otu00043	T80_01	Sterivex	Tween80_01_Sterivex	0.334186	0.292974	0.375398	None	Sterivex	NoTween_Sterivex	0.173431	0.154071	0.192791	0.160755	0.138903	0.182607	1.92691	1.90155	1.94718
Otu00044	T80_01	Sterivex	Tween80_01_Sterivex	0.0109475	0.00691419	0.0149808	None	Sterivex	NoTween_Sterivex	0.00979511	0.00576183	0.0138284	0.00115237	0.00115237	0.00115237	1.11765	1.2	1.08333
Otu00046	T80_01	Sterivex	Tween80_01_Sterivex	0.79859	0.780107	0.817072	None	Sterivex	NoTween_Sterivex	0.497822	0.464843	0.530801	0.300767	0.315263	0.286272	1.60417	1.67821	1.53932
Otu00047	T80_01	Sterivex	Tween80_01_Sterivex	0.0109475	0.00691419	0.0149808	None	Sterivex	NoTween_Sterivex	0.00460946	0.00403328	0.00518565	0.00633801	0.00288091	0.00979511	2.375	1.71429	2.88889
Otu00048	T80_01	Sterivex	Tween80_01_Sterivex	0.356657	0.348653	0.364662	None	Sterivex	NoTween_Sterivex	0.209731	0.200512	0.21895	0.146927	0.148141	0.145712	1.70055	1.73881	1.66551
Otu00049	T80_01	Sterivex	Tween80_01_Sterivex	0.127336	0.114858	0.139814	None	Sterivex	NoTween_Sterivex	0.0852751	0.0762196	0.0943305	0.0420614	0.0386387	0.045484	1.49324	1.50694	1.48218
Otu00050	T80_01	Sterivex	Tween80_01_Sterivex	0.511074	0.480277	0.541872	None	Sterivex	NoTween_Sterivex	0.363571	0.327089	0.400053	0.147503	0.153187	0.141818	1.40571	1.46833	1.3545
Otu00051	T80_01	Sterivex	Tween80_01_Sterivex	0.0875798	0.0745933	0.100566	None	Sterivex	NoTween_Sterivex	0.0777847	0.0757887	0.0797806	0.00979511	-0.00119544	0.0207857	1.12593	0.984227	1.26054
Otu00054	T80_01	Sterivex	Tween80_01_Sterivex	0.0103713	0.00579798	0.0149446	None	Sterivex	NoTween_Sterivex	0.00460946	0.0034571	0.00576183	0.00576183	0.00234089	0.00918277	2.25	1.67712	2.59373
Otu00055	T80_01	Sterivex	Tween80_01_Sterivex	0.00230473	0.000780295	0.00382917	None	Sterivex	NoTween_Sterivex	0.000576183	1.08E-19	0.00115237	0.00172855	0.000780295	0.0026768	4	7.19695E+15	3.32288
Otu00059	T80_01	Sterivex	Tween80_01_Sterivex	0.414852	0.395578	0.434126	None	Sterivex	NoTween_Sterivex	0.227016	0.215026	0.239006	0.187836	0.180551	0.19512	1.82741	1.83967	1.81638
Otu00060	T80_01	Sterivex	Tween80_01_Sterivex	0.255249	0.235157	0.275341	None	Sterivex	NoTween_Sterivex	0.0875798	0.0805702	0.0945894	0.167669	0.154587	0.180752	2.91447	2.91866	2.91091
Otu00061	T80_01	Sterivex	Tween80_01_Sterivex	0.00403328	0.00288091	0.00518565	None	Sterivex	NoTween_Sterivex	0.00172855	0	0.0034571	0.00230473	0.00288091	0.00172855	2.33333	2	1.5
Otu00062	T80_01	Sterivex	Tween80_01_Sterivex	0.0103713	0.00773089	0.0130117	None	Sterivex	NoTween_Sterivex	0.00633801	0.00426056	0.00841547	0.00403328	0.00347034	0.00459622	1.63636	1.81453	1.54616
Otu00065	T80_01	Sterivex	Tween80_01_Sterivex	0.0138284	0.011188	0.0164688	None	Sterivex	NoTween_Sterivex	0.00633801	0.00328914	0.00938688	0.00749038	0.00789885	0.00708191	2.18182	3.40149	1.75445
Otu00069	T80_01	Sterivex	Tween80_01_Sterivex	0.361267	0.349167	0.373367	None	Sterivex	NoTween_Sterivex	0.297887	0.280363	0.31541	0.0633801	0.0688042	0.057956	1.21277	1.24541	1.18375
Otu00075	T80_01	Sterivex	Tween80_01_Sterivex	0.0576183	0.0491306	0.066106	None	Sterivex	NoTween_Sterivex	0.0489755	0.0404878	0.0574633	0.00864274	0.00864274	0.00864274	1.17647	1.21347	1.1504
Otu00076	T80_01	Sterivex	Tween80_01_Sterivex	0.462675	0.439263	0.486087	None	Sterivex	NoTween_Sterivex	0.327272	0.311016	0.343528	0.135403	0.128247	0.142559	1.41373	1.41235	1.41498
Otu00079	T80_01	Sterivex	Tween80_01_Sterivex	0.0437899	0.0345171	0.0530627	None	Sterivex	NoTween_Sterivex	0.0144046	0.0102497	0.0185595	0.0293853	0.0242675	0.0345032	3.04	3.36764	2.85906
Otu00080	T80_01	Sterivex	Tween80_01_Sterivex	0.00460946	0.000831179	0.00838775	None	Sterivex	NoTween_Sterivex	0.00115237	0.000576183	0.00172855	0.0034571	0.000254996	0.0066592	4	1.44256	4.85248
Otu00086	T80_01	Sterivex	Tween80_01_Sterivex	0.0524326	0.0443661	0.0604992	None	Sterivex	NoTween_Sterivex	0.012676	0.00946797	0.0158841	0.0397566	0.0348981	0.0446151	4.13636	4.68591	3.8088
Otu00092	T80_01	Sterivex	Tween80_01_Sterivex	0.059923	0.0498769	0.0699691	None	Sterivex	NoTween_Sterivex	0.0265044	0.0241997	0.0288091	0.0334186	0.0256772	0.04116	2.26087	2.06106	2.42871
Otu00096	T80_01	Sterivex	Tween80_01_Sterivex	0.00288091	0.000803458	0.00495837	None	Sterivex	NoTween_Sterivex	0.00115237	0	0.00230473	0.00172855	0.000803458	0.00265364	2.5	2	2.15139
Otu00099	T80_01	Sterivex	Tween80_01_Sterivex	0.00230473	0.000780295	0.00382917	None	Sterivex	NoTween_Sterivex	0.000576183	0	0.00115237	0.00172855	0.000780295	0.0026768	4	3	3.32288
Otu00105	T80_01	Sterivex	Tween80_01_Sterivex	0.0967987	0.0948028	0.0987947	None	Sterivex	NoTween_Sterivex	0.0512803	0.0405163	0.0620443	0.0455184	0.0542865	0.0367504	1.88764	2.33987	1.59233
Otu00113	T80_01	Sterivex	Tween80_01_Sterivex	0.00172855	0.000730571	0.00272653	None	Sterivex	NoTween_Sterivex	0.000576183	0	0.00115237	0.00115237	0.000730571	0.00157416	3	1.5	2.36603
Otu00115	T80_01	Sterivex	Tween80_01_Sterivex	0.183226	0.172665	0.193788	None	Sterivex	NoTween_Sterivex	0.119846	0.108853	0.130839	0.0633801	0.0638114	0.0629489	1.52885	1.58622	1.48112
Otu00118	T80_01	Sterivex	Tween80_01_Sterivex	0.00172855	0.000730571	0.00272653	None	Sterivex	NoTween_Sterivex	0.00115237	0.000576183	0.00172855	0.000576183	0.000154388	0.000997978	1.5	1.26795	1.57735
Otu00119	T80_01	Sterivex	Tween80_01_Sterivex	0.0103713	0.00773089	0.0130117	None	Sterivex	NoTween_Sterivex	0.00633801	0.00382649	0.00884954	0.00403328	0.0039044	0.00416216	1.63636	2.02036	1.47033
Otu00122	T80_01	Sterivex	Tween80_01_Sterivex	0.160755	0.152961	0.168549	None	Sterivex	NoTween_Sterivex	0.127336	0.119027	0.135646	0.0334186	0.033934	0.0329032	1.26244	1.2851	1.24257
Otu00125	T80_01	Sterivex	Tween80_01_Sterivex	0.00749038	0.00497885	0.0100019	None	Sterivex	NoTween_Sterivex	0.00172855	0.000730571	0.00272653	0.00576183	0.00424828	0.00727537	4.33333	6.81502	3.66837
Otu00128	T80_01	Sterivex	Tween80_01_Sterivex	0.0034571	0.00146114	0.00545305	None	Sterivex	NoTween_Sterivex	0.00115237	0	0.00230473	0.00230473	0.00146114	0.00314832	3	3	2.36603
Otu00132	T80_01	Sterivex	Tween80_01_Sterivex	0.00288091	0.000803458	0.00495837	None	Sterivex	NoTween_Sterivex	0.00115237	0.000576183	0.00172855	0.00172855	0.000227275	0.00322982	2.5	1.39445	2.86852
Otu00136	T80_01	Sterivex	Tween80_01_Sterivex	0.00576183	0.00368437	0.00783929	None	Sterivex	NoTween_Sterivex	0.00172855	0	0.0034571	0.00403328	0.00368437	0.00438219	3.33333	2.5	2.26759
Otu00146	T80_01	Sterivex	Tween80_01_Sterivex	0.00749038	0.00518565	0.00979511	None	Sterivex	NoTween_Sterivex	0.00576183	0.00255378	0.00896988	0.00172855	0.00263187	0.00082523	1.3	2.03058	1.092
Otu00151	T80_01	Sterivex	Tween80_01_Sterivex	0.00460946	0.00172855	0.00749038	None	Sterivex	NoTween_Sterivex	0.00172855	0.000730571	0.00272653	0.00288091	0.000997978	0.00476385	2.66667	2.36603	2.74722
Otu00152	T80_01	Sterivex	Tween80_01_Sterivex	0.00749038	0.00596594	0.00901481	None	Sterivex	NoTween_Sterivex	0.0034571	0.00146114	0.00545305	0.00403328	0.0045048	0.00356176	2.16667	4.08307	1.65317
Otu00157	T80_01	Sterivex	Tween80_01_Sterivex	0.072599	0.0673182	0.0778798	None	Sterivex	NoTween_Sterivex	0.0610754	0.0460946	0.0760561	0.0115237	0.0212236	0.00182371	1.18868	1.46044	1.02398
Otu00158	T80_01	Sterivex	Tween80_01_Sterivex	0.00576183	0.00460946	0.00691419	None	Sterivex	NoTween_Sterivex	0.00172855	0	0.0034571	0.00403328	0.00460946	0.0034571	3.33333	3	2
Otu00165	T80_01	Sterivex	Tween80_01_Sterivex	0.0034571	0.00172855	0.00518565	None	Sterivex	NoTween_Sterivex	0.00172855	0	0.0034571	0.00172855	0.00172855	0.00172855	2	1.8	1.5
Otu00166	T80_01	Sterivex	Tween80_01_Sterivex	0.00172855	0.00172855	0.00172855	None	Sterivex	NoTween_Sterivex	0.00115237	0	0.00230473	0.000576183	0.00172855	-0.000576183	1.5	1.2	0.75
Otu00169	T80_01	Sterivex	Tween80_01_Sterivex	0.0149808	0.0119319	0.0180296	None	Sterivex	NoTween_Sterivex	0.0144046	0.00968831	0.0191208	0.000576183	0.00224357	-0.0010912	1.04	1.23157	0.942931
Otu00183	T80_01	Sterivex	Tween80_01_Sterivex	0.07548	0.0657871	0.0851729	None	Sterivex	NoTween_Sterivex	0.0720229	0.0678679	0.0761778	0.0034571	-0.00208089	0.00899508	1.048	0.969339	1.11808
Otu00192	T80_01	Sterivex	Tween80_01_Sterivex	0.0731752	0.0682523	0.0780981	None	Sterivex	NoTween_Sterivex	0.053585	0.0460504	0.0611196	0.0195902	0.0222019	0.0169786	1.36559	1.48212	1.27779
Otu00224	T80_01	Sterivex	Tween80_01_Sterivex	0.00864274	0.00691419	0.0103713	None	Sterivex	NoTween_Sterivex	0.00691419	0.00691419	0.00691419	0.00172855	-8.67e-19	0.0034571	1.25	1	1.5
Otu00233	T80_01	Sterivex	Tween80_01_Sterivex	0.00403328	0.00082523	0.00724133	None	Sterivex	NoTween_Sterivex	0.00230473	0.00115237	0.0034571	0.00172855	-0.000327136	0.00378423	1.75	0.716118	2.09463
Otu00242	T80_01	Sterivex	Tween80_01_Sterivex	0.0034571	0.00245912	0.00445508	None	Sterivex	NoTween_Sterivex	0.00115237	0	0.00230473	0.00230473	0.00245912	0.00215034	3	2	1.93301
Otu00257	T80_01	Sterivex	Tween80_01_Sterivex	0.0144046	0.0123271	0.016482	None	Sterivex	NoTween_Sterivex	0.0132522	0.0107407	0.0157637	0.00115237	0.00158643	0.0007183	1.08696	1.1477	1.04557
Otu00265	T80_01	Sterivex	Tween80_01_Sterivex	0.00230473	0.000780295	0.00382917	None	Sterivex	NoTween_Sterivex	0.000576183	0	0.00115237	0.00172855	0.000780295	0.0026768	4	3	3.32288
Otu00267	T80_01	Sterivex	Tween80_01_Sterivex	0.0610754	0.0554006	0.0667501	None	Sterivex	NoTween_Sterivex	0.0576183	0.053585	0.0616516	0.0034571	0.00181563	0.00509856	1.06	1.03388	1.0827
Otu00272	T80_01	Sterivex	Tween80_01_Sterivex	0.012676	0.00795976	0.0173923	None	Sterivex	NoTween_Sterivex	0.00288091	0.00230473	0.0034571	0.00979511	0.00565503	0.0139352	4.4	3.45366	5.03089
Otu00276	T80_01	Sterivex	Tween80_01_Sterivex	0.0132522	0.0111748	0.0153297	None	Sterivex	NoTween_Sterivex	0.00921893	0.00691419	0.0115237	0.00403328	0.00426056	0.00380601	1.4375	1.6162	1.33028
Otu00287	T80_01	Sterivex	Tween80_01_Sterivex	0.00633801	0.00426056	0.00841547	None	Sterivex	NoTween_Sterivex	0.00172855	0.000730571	0.00272653	0.00460946	0.00352998	0.00568894	3.66667	5.83182	3.08652
Otu00296	T80_01	Sterivex	Tween80_01_Sterivex	0.0213188	0.0162957	0.0263418	None	Sterivex	NoTween_Sterivex	0.0178617	0.0148128	0.0209105	0.0034571	0.00148292	0.00543127	1.19355	1.10011	1.25974
Otu00304	T80_01	Sterivex	Tween80_01_Sterivex	0.00749038	0.00236915	0.0126116	None	Sterivex	NoTween_Sterivex	0.00576183	0.00325031	0.00827335	0.00172855	-0.000881154	0.00433825	1.3	0.728901	1.52436
Otu00309	T80_01	Sterivex	Tween80_01_Sterivex	0.00230473	0.00172855	0.00288091	None	Sterivex	NoTween_Sterivex	0.00172855	0.000730571	0.00272653	0.000576183	0.000997978	0.000154388	1.33333	2.36603	1.05662
Otu00318	T80_01	Sterivex	Tween80_01_Sterivex	0.00115237	0	0.00230473	None	Sterivex	NoTween_Sterivex	0.000576183	0	0.00115237	0.000576183	0	0.00115237	2	2	2
Otu00323	T80_01	Sterivex	Tween80_01_Sterivex	0.00691419	0.00491824	0.00891015	None	Sterivex	NoTween_Sterivex	0.00403328	0.00250884	0.00555772	0.00288091	0.00240939	0.00335243	1.71429	1.96036	1.6032
Otu00326	T80_01	Sterivex	Tween80_01_Sterivex	0.00576183	0.00368437	0.00783929	None	Sterivex	NoTween_Sterivex	0.000576183	0	0.00115237	0.00518565	0.00368437	0.00668692	10	5	6.80278
Otu00327	T80_01	Sterivex	Tween80_01_Sterivex	0.0034571	0.00172855	0.00518565	None	Sterivex	NoTween_Sterivex	0.000576183	0	0.00115237	0.00288091	0.00172855	0.00403328	6	7	4.5
Otu00333	T80_01	Sterivex	Tween80_01_Sterivex	0.0161331	0.0138284	0.0184379	None	Sterivex	NoTween_Sterivex	0.00691419	0.00491824	0.00891015	0.00921893	0.00891015	0.0095277	2.33333	2.81165	2.06931
Otu00349	T80_01	Sterivex	Tween80_01_Sterivex	0.0115237	0.00774537	0.0153019	None	Sterivex	NoTween_Sterivex	0.00806656	0.00501769	0.0111154	0.0034571	0.00272769	0.00418651	1.42857	1.54361	1.37664
Otu00369	T80_01	Sterivex	Tween80_01_Sterivex	0.00403328	0.00195582	0.00611074	None	Sterivex	NoTween_Sterivex	0.00115237	0.000576183	0.00172855	0.00288091	0.00137964	0.00438219	3.5	3.39445	3.53518
Otu00371	T80_01	Sterivex	Tween80_01_Sterivex	0.00172855	0.000730571	0.00272653	None	Sterivex	NoTween_Sterivex	0.00115237	0	0.00230473	0.000576183	0.000730571	0.000421795	1.5	2	1.18301
Otu00372	T80_01	Sterivex	Tween80_01_Sterivex	0.0207426	0.0177487	0.0237365	None	Sterivex	NoTween_Sterivex	0.0109475	0.00887002	0.0130249	0.00979511	0.00887863	0.0107116	1.89474	2.00097	1.82239
Otu00386	T80_01	Sterivex	Tween80_01_Sterivex	0.00172855	0	0.0034571	None	Sterivex	NoTween_Sterivex	0.00115237	0	0.00230473	0.000576183	0	0.00115237	1.5	1.5	1.5
Otu00387	T80_01	Sterivex	Tween80_01_Sterivex	0.00288091	-4.34e-19	0.00576183	None	Sterivex	NoTween_Sterivex	0.00172855	0.00172855	0.00172855	0.00115237	-0.00172855	0.00403328	1.66667	0.00E+00	3.33333
Otu00393	T80_01	Sterivex	Tween80_01_Sterivex	0.0034571	0.00146114	0.00545305	None	Sterivex	NoTween_Sterivex	0.00288091	0.00135648	0.00440535	0.000576183	0.000104663	0.0010477	1.2	1.07716	1.23782
Otu00395	T80_01	Sterivex	Tween80_01_Sterivex	0.00979511	0.00864274	0.0109475	None	Sterivex	NoTween_Sterivex	0.00749038	0.0044415	0.0105393	0.00230473	0.00420124	0.000408224	1.30769	1.9459	1.03873
Otu00399	T80_01	Sterivex	Tween80_01_Sterivex	0.0167093	0.012931	0.0204876	None	Sterivex	NoTween_Sterivex	0.0167093	0.0161331	0.0172855	3.47E-18	-0.0032021	0.0032021	1	0.80152	1.18525
Otu00421	T80_01	Sterivex	Tween80_01_Sterivex	0.0034571	0.000816696	0.0060975	None	Sterivex	NoTween_Sterivex	0.00172855	0	0.0034571	0.00172855	0.000816696	0.0026404	2	2	1.76376
Otu00422	T80_01	Sterivex	Tween80_01_Sterivex	0.00691419	0.00392026	0.00990813	None	Sterivex	NoTween_Sterivex	0.000576183	0	0.00115237	0.00633801	0.00392026	0.00875576	12	8	8.59808
Otu00425	T80_01	Sterivex	Tween80_01_Sterivex	0.0155569	0.011565	0.0195489	None	Sterivex	NoTween_Sterivex	0.0120998	0.0103713	0.0138284	0.0034571	0.00119373	0.00572046	1.28571	1.1151	1.41368
Otu00429	T80_01	Sterivex	Tween80_01_Sterivex	0.0172855	0.0155569	0.019014	None	Sterivex	NoTween_Sterivex	0.0149808	0.0124692	0.0174923	0.00230473	0.00308771	0.00152176	1.15385	1.24763	1.087
Otu00434	T80_01	Sterivex	Tween80_01_Sterivex	0.0259282	0.0229343	0.0289222	None	Sterivex	NoTween_Sterivex	0.0184379	0.0124223	0.0244534	0.00749038	0.010512	0.00446879	1.40625	1.84622	1.18275
Otu00444	T80_01	Sterivex	Tween80_01_Sterivex	0.0236235	0.0189072	0.0283398	None	Sterivex	NoTween_Sterivex	0.0167093	0.0117864	0.0216322	0.00691419	0.00712084	0.00670755	1.41379	1.60416	1.31007
Otu00445	T80_01	Sterivex	Tween80_01_Sterivex	0.00288091	0.00230473	0.0034571	None	Sterivex	NoTween_Sterivex	0.00172855	0.000730571	0.00272653	0.00115237	0.00157416	0.000730571	1.66667	3.1547	1.26795
Otu00474	T80_01	Sterivex	Tween80_01_Sterivex	0.00518565	0.00254524	0.00782605	None	Sterivex	NoTween_Sterivex	0.00460946	0.00308503	0.0061339	0.000576183	-0.000539782	0.00169215	1.125	0.825032	1.27587
Otu00484	T80_01	Sterivex	Tween80_01_Sterivex	0.00172855	0.000730571	0.00272653	None	Sterivex	NoTween_Sterivex	0.000576183	1.08E-19	0.00115237	0.00115237	0.000730571	0.00157416	3	3	2.36603
Otu00500	T80_01	Sterivex	Tween80_01_Sterivex	0.00172855	0.000730571	0.00272653	None	Sterivex	NoTween_Sterivex	0.00115237	0	0.00230473	0.000576183	0.000730571	0.000421795	1.5	1.2	1.18301
Otu00504	T80_01	Sterivex	Tween80_01_Sterivex	0.00633801	0.00328914	0.00938688	None	Sterivex	NoTween_Sterivex	0.00403328	0.00250884	0.00555772	0.00230473	0.000780295	0.00382917	1.57143	1.31102	1.68898
Otu00507	T80_01	Sterivex	Tween80_01_Sterivex	0.00115237	0.000576183	0.00172855	None	Sterivex	NoTween_Sterivex	0.000576183	0	0.00115237	0.000576183	0.000576183	0.000576183	2	2	1.5
Otu00509	T80_01	Sterivex	Tween80_01_Sterivex	0.00921893	0.00714147	0.0112964	None	Sterivex	NoTween_Sterivex	0.00691419	0.00331593	0.0105125	0.00230473	0.00382554	0.000783928	1.33333	2.15368	1.07457
Otu00515	T80_01	Sterivex	Tween80_01_Sterivex	0.00749038	0.00541292	0.00956784	None	Sterivex	NoTween_Sterivex	0.00691419	0.0034571	0.0103713	0.000576183	0.00195582	-0.000803458	1.08333	1.56574	1
Otu00523	T80_01	Sterivex	Tween80_01_Sterivex	0.0034571	0.000816696	0.0060975	None	Sterivex	NoTween_Sterivex	0.00288091	0.000803458	0.00495837	0.000576183	1.32E-05	0.00113913	1.2	1.01648	1.22974
Otu00544	T80_01	Sterivex	Tween80_01_Sterivex	0.0144046	0.0138284	0.0149808	None	Sterivex	NoTween_Sterivex	0.012676	0.0111516	0.0142005	0.00172855	0.0026768	0.000780295	1.13636	1.24004	1.05495
Otu00545	T80_01	Sterivex	Tween80_01_Sterivex	0.00230473	0.00172855	0.00288091	None	Sterivex	NoTween_Sterivex	0.000576183	0	0.00115237	0.00172855	0.00172855	0.00172855	4	2	2.5
Otu00580	T80_01	Sterivex	Tween80_01_Sterivex	0.0144046	0.0128801	0.015929	None	Sterivex	NoTween_Sterivex	0.00806656	0.00691419	0.00921893	0.00633801	0.00596594	0.00671008	1.78571	1.86285	1.72786
Otu00594	T80_01	Sterivex	Tween80_01_Sterivex	0.00921893	0.00691419	0.0115237	None	Sterivex	NoTween_Sterivex	0.00749038	0.00596594	0.00901481	0.00172855	0.000948254	0.00250884	1.23077	1.15894	1.2783
Otu00614	T80_01	Sterivex	Tween80_01_Sterivex	0.0138284	0.00925508	0.0184017	None	Sterivex	NoTween_Sterivex	0.00576183	0.0034571	0.00806656	0.00806656	0.00579798	0.0103351	2.4	2.67712	2.28123
Otu00623	T80_01	Sterivex	Tween80_01_Sterivex	0.00172855	0.000730571	0.00272653	None	Sterivex	NoTween_Sterivex	0.000576183	0	0.00115237	0.00115237	0.000730571	0.00157416	3	3	2.36603
Otu00640	T80_01	Sterivex	Tween80_01_Sterivex	0.00518565	0.00158738	0.00878391	None	Sterivex	NoTween_Sterivex	0.00172855	0.000730571	0.00272653	0.0034571	0.000856814	0.00605738	3	2.1728	3.22165
Otu00644	T80_01	Sterivex	Tween80_01_Sterivex	0.00576183	0.00518565	0.00633801	None	Sterivex	NoTween_Sterivex	0.00172855	0.00172855	0.00172855	0.00403328	0.0034571	0.00460946	3.33333	3	3.66667
Otu00680	T80_01	Sterivex	Tween80_01_Sterivex	0.00230473	0	0.00460946	None	Sterivex	NoTween_Sterivex	0.00172855	0.000730571	0.00272653	0.000576183	-0.000730571	0.00188294	1.33333	0	1.6906
Otu00682	T80_01	Sterivex	Tween80_01_Sterivex	0.00921893	0.00429602	0.0141418	None	Sterivex	NoTween_Sterivex	0.00864274	0.00664679	0.0106387	0.000576183	-0.00235077	0.00350314	1.06667	0.64633	1.32928
Otu00683	T80_01	Sterivex	Tween80_01_Sterivex	0.00633801	0.00518565	0.00749038	None	Sterivex	NoTween_Sterivex	0.00460946	0.000831179	0.00838775	0.00172855	0.00435447	-0.000897369	1.375	6.2389	0.893014
Otu00698	T80_01	Sterivex	Tween80_01_Sterivex	0.00172855	0	0.0034571	None	Sterivex	NoTween_Sterivex	0.00115237	0	0.00230473	0.000576183	0	0.00115237	1.5	1.5	1.5
Otu00712	T80_01	Sterivex	Tween80_01_Sterivex	0.00576183	0.00288091	0.00864274	None	Sterivex	NoTween_Sterivex	0.000576183	1.08E-19	0.00115237	0.00518565	0.00288091	0.00749038	10	2.65717E+16	7.5
Otu00727	T80_01	Sterivex	Tween80_01_Sterivex	0.00749038	0.00541292	0.00956784	None	Sterivex	NoTween_Sterivex	0.00691419	0.00518565	0.00864274	0.000576183	0.000227275	0.000925091	1.08333	1.04383	1.10704
Otu00739	T80_01	Sterivex	Tween80_01_Sterivex	0.00403328	0.0034571	0.00460946	None	Sterivex	NoTween_Sterivex	0.00172855	0	0.0034571	0.00230473	0.0034571	0.00115237	2.33333	1.75	1.33333
Otu00787	T80_01	Sterivex	Tween80_01_Sterivex	0.00288091	0.00230473	0.0034571	None	Sterivex	NoTween_Sterivex	0.000576183	1.08E-19	0.00115237	0.00230473	0.00230473	0.00230473	5	2.12574E+16	3
Otu00798	T80_01	Sterivex	Tween80_01_Sterivex	0.00172855	0.000730571	0.00272653	None	Sterivex	NoTween_Sterivex	0.00115237	0.000576183	0.00172855	0.000576183	0.000154388	0.000997978	1.5	1.26795	1.57735
Otu00815	T80_01	Sterivex	Tween80_01_Sterivex	0.00230473	0	0.00460946	None	Sterivex	NoTween_Sterivex	0.000576183	1.08E-19	0.00115237	0.00172855	-1.08e-19	0.0034571	4	0	4
Otu00847	T80_01	Sterivex	Tween80_01_Sterivex	0.0034571	0.00172855	0.00518565	None	Sterivex	NoTween_Sterivex	0.00230473	0.000780295	0.00382917	0.00115237	0.000948254	0.00135648	1.5	2.21525	1.35425
Otu00852	T80_01	Sterivex	Tween80_01_Sterivex	0.00633801	0.00426056	0.00841547	None	Sterivex	NoTween_Sterivex	0.00518565	0.00318969	0.0071816	0.00115237	0.00107087	0.00123387	1.22222	1.33573	1.17181
Otu00921	T80_01	Sterivex	Tween80_01_Sterivex	0.00576183	0.00368437	0.00783929	None	Sterivex	NoTween_Sterivex	0.00230473	0.000780295	0.00382917	0.0034571	0.00290408	0.00401012	2.5	4.72177	2.04726
Otu00926	T80_01	Sterivex	Tween80_01_Sterivex	0.00460946	0.00172855	0.00749038	None	Sterivex	NoTween_Sterivex	0.0034571	0.00245912	0.00445508	0.00115237	-0.000730571	0.0030353	1.33333	0.702914	1.68131
Otu00933	T80_01	Sterivex	Tween80_01_Sterivex	0.0034571	0.00245912	0.00445508	None	Sterivex	NoTween_Sterivex	0.00172855	0.000730571	0.00272653	0.00172855	0.00172855	0.00172855	2	3.36603	1.63397
Otu00937	T80_01	Sterivex	Tween80_01_Sterivex	0.00288091	0.00230473	0.0034571	None	Sterivex	NoTween_Sterivex	0.00172855	0	0.0034571	0.00115237	0.00230473	8.67E-19	1.66667	Inf	1
Otu01120	T80_01	Sterivex	Tween80_01_Sterivex	0.00288091	0.00172855	0.00403328	None	Sterivex	NoTween_Sterivex	0.00172855	0.000730571	0.00272653	0.00115237	0.000997978	0.00130675	1.66667	2.36603	1.47927
Otu01137	T80_01	Sterivex	Tween80_01_Sterivex	0.00115237	0	0.00230473	None	Sterivex	NoTween_Sterivex	0.000576183	1.08E-19	0.00115237	0.000576183	-1.08e-19	0.00115237	2	0	2
Otu01208	T80_01	Sterivex	Tween80_01_Sterivex	0.00576183	0.00518565	0.00633801	None	Sterivex	NoTween_Sterivex	0.00172855	0.00172855	0.00172855	0.00403328	0.0034571	0.00460946	3.33333	3	3.66667
Otu01256	T80_01	Sterivex	Tween80_01_Sterivex	0.00230473	0.000780295	0.00382917	None	Sterivex	NoTween_Sterivex	0.000576183	0	0.00115237	0.00172855	0.000780295	0.0026768	4	Inf	3.32288
Otu01307	T80_01	Sterivex	Tween80_01_Sterivex	0.00288091	0.000803458	0.00495837	None	Sterivex	NoTween_Sterivex	0.00115237	2.17E-19	0.00230473	0.00172855	0.000803458	0.00265364	2.5	3.70529E+15	2.15139
Otu01327	T80_01	Sterivex	Tween80_01_Sterivex	0.00115237	0.000576183	0.00172855	None	Sterivex	NoTween_Sterivex	0.000576183	0	0.00115237	0.000576183	0.000576183	0.000576183	2	Inf	1.5
Otu01337	T80_01	Sterivex	Tween80_01_Sterivex	0.00288091	0.000803458	0.00495837	None	Sterivex	NoTween_Sterivex	0.00230473	0.000780295	0.00382917	0.000576183	2.32E-05	0.0011292	1.25	1.02968	1.2949
Otu01340	T80_01	Sterivex	Tween80_01_Sterivex	0.00633801	0.00162175	0.0110543	None	Sterivex	NoTween_Sterivex	0.00460946	0.00253201	0.00668692	0.00172855	-0.000910255	0.00436735	1.375	0.640501	1.65312
Otu01440	T80_01	Sterivex	Tween80_01_Sterivex	0.00172855	0.00172855	0.00172855	None	Sterivex	NoTween_Sterivex	0.00115237	2.17E-19	0.00230473	0.000576183	0.00172855	-0.000576183	1.5	7.97152E+15	0.75
Otu01543	T80_01	Sterivex	Tween80_01_Sterivex	0.00172855	0	0.0034571	None	Sterivex	NoTween_Sterivex	0.00115237	0.000576183	0.00172855	0.000576183	-0.000576183	0.00172855	1.5	0	2
Otu01572	T80_01	Sterivex	Tween80_01_Sterivex	0.00230473	0.00172855	0.00288091	None	Sterivex	NoTween_Sterivex	0.00115237	0	0.00230473	0.00115237	0.00172855	0.000576183	2	Inf	1.25
Otu01636	T80_01	Sterivex	Tween80_01_Sterivex	0.00230473	0.000780295	0.00382917	None	Sterivex	NoTween_Sterivex	0.00172855	0.000730571	0.00272653	0.000576183	4.97E-05	0.00110264	1.33333	1.06806	1.40441
Otu01931	T80_01	Sterivex	Tween80_01_Sterivex	0.00230473	0.00172855	0.00288091	None	Sterivex	NoTween_Sterivex	0.00115237	0.000576183	0.00172855	0.00115237	0.00115237	0.00115237	2	3	1.66667
Otu02323	T80_01	Sterivex	Tween80_01_Sterivex	0.00288091	0.00135648	0.00440535	None	Sterivex	NoTween_Sterivex	0.00115237	0.000576183	0.00172855	0.00172855	0.000780295	0.0026768	2.5	2.35425	2.54858
Otu02707	T80_01	Sterivex	Tween80_01_Sterivex	0.00288091	0.000803458	0.00495837	None	Sterivex	NoTween_Sterivex	0.00115237	0.000576183	0.00172855	0.00172855	0.000227275	0.00322982	2.5	1.39445	2.86852
Otu00005	T80_1	Sterivex	Tween80_1_Sterivex	2.00569	1.74358	2.26781	None	Sterivex	NoTween_Sterivex	1.94577	1.80347	2.08807	0.059923	-0.0598946	0.179741	1.0308	0.966789	1.08608
Otu00007	T80_1	Sterivex	Tween80_1_Sterivex	2.216	2.06729	2.3647	None	Sterivex	NoTween_Sterivex	1.50096	1.39976	1.60215	0.715043	0.667534	0.762552	1.47639	1.47689	1.47595
Otu00009	T80_1	Sterivex	Tween80_1_Sterivex	0.98873	0.85461	1.12285	None	Sterivex	NoTween_Sterivex	0.500703	0.455835	0.545571	0.488027	0.398776	0.577278	1.97468	1.87483	2.05812
Otu00011	T80_1	Sterivex	Tween80_1_Sterivex	0.129641	0.112972	0.146311	None	Sterivex	NoTween_Sterivex	0.123303	0.110588	0.136018	0.00633801	0.00238374	0.0102923	1.0514	1.02156	1.07567
Otu00015	T80_1	Sterivex	Tween80_1_Sterivex	0.0195902	0.0180658	0.0211147	None	Sterivex	NoTween_Sterivex	0.012676	0.0101645	0.0151875	0.00691419	0.00790128	0.00592711	1.54545	1.77734	1.39026
Otu00017	T80_1	Sterivex	Tween80_1_Sterivex	0.129641	0.0933691	0.165913	None	Sterivex	NoTween_Sterivex	0.0933416	0.0813659	0.105317	0.0362995	0.0120032	0.0605959	1.38889	1.14752	1.57536
Otu00019	T80_1	Sterivex	Tween80_1_Sterivex	0.0737514	0.0558619	0.0916409	None	Sterivex	NoTween_Sterivex	0.019014	0.0172855	0.0207426	0.0547374	0.0385764	0.0708984	3.87879	3.23172	4.41801
Otu00020	T80_1	Sterivex	Tween80_1_Sterivex	0.0685658	0.0524018	0.0847297	None	Sterivex	NoTween_Sterivex	0.0259282	0.0198578	0.0319987	0.0426375	0.032544	0.052731	2.64444	2.63886	2.64791
Otu00022	T80_1	Sterivex	Tween80_1_Sterivex	0.0397566	0.0387586	0.0407546	None	Sterivex	NoTween_Sterivex	0.0339948	0.0307867	0.0372028	0.00576183	0.0079719	0.00355176	1.16949	1.25894	1.09547
Otu00024	T80_1	Sterivex	Tween80_1_Sterivex	0.0144046	0.00928335	0.0195258	None	Sterivex	NoTween_Sterivex	0.00806656	0.00576183	0.0103713	0.00633801	0.00352152	0.00915451	1.78571	1.61118	1.88268
Otu00025	T80_1	Sterivex	Tween80_1_Sterivex	0.0581945	0.0453623	0.0710267	None	Sterivex	NoTween_Sterivex	0.0374519	0.0323307	0.0425731	0.0207426	0.0130316	0.0284536	1.55385	1.40307	1.66835
Otu00027	T80_1	Sterivex	Tween80_1_Sterivex	0.668948	0.586659	0.751238	None	Sterivex	NoTween_Sterivex	0.393533	0.342428	0.444638	0.275415	0.244231	0.3066	1.69985	1.71323	1.68955
Otu00028	T80_1	Sterivex	Tween80_1_Sterivex	0.245454	0.237919	0.252988	None	Sterivex	NoTween_Sterivex	0.0437899	0.0422655	0.0453143	0.201664	0.195654	0.207674	5.60526	5.62917	5.58297
Otu00031	T80_1	Sterivex	Tween80_1_Sterivex	1.5119	1.27164	1.75217	None	Sterivex	NoTween_Sterivex	0.621701	0.559655	0.683747	0.890203	0.711982	1.06842	2.43188	2.27218	2.5626
Otu00032	T80_1	Sterivex	Tween80_1_Sterivex	0.336491	0.27727	0.395712	None	Sterivex	NoTween_Sterivex	0.31402	0.27625	0.351789	0.0224711	0.00101995	0.0439223	1.07156	1.00369	1.12485
Otu00034	T80_1	Sterivex	Tween80_1_Sterivex	0.0115237	0.00999922	0.0130481	None	Sterivex	NoTween_Sterivex	0.00691419	0.0034571	0.0103713	0.00460946	0.00654212	0.0026768	1.66667	2.89237	1.2581
Otu00036	T80_1	Sterivex	Tween80_1_Sterivex	0.081818	0.0740662	0.0895697	None	Sterivex	NoTween_Sterivex	0.00806656	0.00654212	0.009591	0.0737514	0.0675241	0.0799787	10.1429	11.3214	9.33894
Otu00041	T80_1	Sterivex	Tween80_1_Sterivex	0.0391804	0.0341574	0.0442035	None	Sterivex	NoTween_Sterivex	0.00691419	0.00518565	0.00864274	0.0322662	0.0289717	0.0355607	5.66667	6.58691	5.11452
Otu00043	T80_1	Sterivex	Tween80_1_Sterivex	0.403904	0.378415	0.429393	None	Sterivex	NoTween_Sterivex	0.173431	0.154071	0.192791	0.230473	0.224344	0.236602	2.3289	2.45611	2.22725
Otu00044	T80_1	Sterivex	Tween80_1_Sterivex	0.0236235	0.0198452	0.0274018	None	Sterivex	NoTween_Sterivex	0.00979511	0.00576183	0.0138284	0.0138284	0.0140834	0.0135734	2.41176	3.44426	1.98156
Otu00046	T80_1	Sterivex	Tween80_1_Sterivex	0.747309	0.664529	0.830089	None	Sterivex	NoTween_Sterivex	0.497822	0.464843	0.530801	0.249487	0.199686	0.299289	1.50116	1.42958	1.56384
Otu00047	T80_1	Sterivex	Tween80_1_Sterivex	0.0103713	0.00602121	0.0147214	None	Sterivex	NoTween_Sterivex	0.00460946	0.00403328	0.00518565	0.00576183	0.00198793	0.00953573	2.25	1.49288	2.83887
Otu00048	T80_1	Sterivex	Tween80_1_Sterivex	0.483994	0.388048	0.57994	None	Sterivex	NoTween_Sterivex	0.209731	0.200512	0.21895	0.274263	0.187536	0.36099	2.30769	1.93529	2.64874
Otu00049	T80_1	Sterivex	Tween80_1_Sterivex	0.156722	0.125411	0.188032	None	Sterivex	NoTween_Sterivex	0.0852751	0.0762196	0.0943305	0.0714467	0.0491915	0.0937019	1.83784	1.64539	1.99334
Otu00050	T80_1	Sterivex	Tween80_1_Sterivex	0.477079	0.434283	0.519876	None	Sterivex	NoTween_Sterivex	0.363571	0.327089	0.400053	0.113508	0.107193	0.119823	1.3122	1.32772	1.29952
Otu00051	T80_1	Sterivex	Tween80_1_Sterivex	0.0829703	0.0776895	0.0882511	None	Sterivex	NoTween_Sterivex	0.0777847	0.0757887	0.0797806	0.00518565	0.0019008	0.00847049	1.06667	1.02508	1.10617
Otu00054	T80_1	Sterivex	Tween80_1_Sterivex	0.0374519	0.0359275	0.0389763	None	Sterivex	NoTween_Sterivex	0.00460946	0.0034571	0.00576183	0.0328424	0.0324704	0.0332145	8.125	10.3924	6.76458
Otu00055	T80_1	Sterivex	Tween80_1_Sterivex	0.00115237	0.000576183	0.00172855	None	Sterivex	NoTween_Sterivex	0.000576183	1.08E-19	0.00115237	0.000576183	0.000576183	0.000576183	2	1.8	1.5
Otu00059	T80_1	Sterivex	Tween80_1_Sterivex	0.364148	0.3532	0.375095	None	Sterivex	NoTween_Sterivex	0.227016	0.215026	0.239006	0.137132	0.138174	0.136089	1.60406	1.64259	1.5694
Otu00060	T80_1	Sterivex	Tween80_1_Sterivex	0.270806	0.262436	0.279176	None	Sterivex	NoTween_Sterivex	0.0875798	0.0805702	0.0945894	0.183226	0.181866	0.184586	3.09211	3.25724	2.95145
Otu00061	T80_1	Sterivex	Tween80_1_Sterivex	0.00633801	0.00328914	0.00938688	None	Sterivex	NoTween_Sterivex	0.00172855	0	0.0034571	0.00460946	0.00328914	0.00592979	3.66667	3	2.71525
Otu00062	T80_1	Sterivex	Tween80_1_Sterivex	0.00749038	0.00596594	0.00901481	None	Sterivex	NoTween_Sterivex	0.00633801	0.00426056	0.00841547	0.00115237	0.00170539	0.000599345	1.18182	1.40027	1.07122
Otu00065	T80_1	Sterivex	Tween80_1_Sterivex	0.0109475	0.00942304	0.0124719	None	Sterivex	NoTween_Sterivex	0.00633801	0.00328914	0.00938688	0.00460946	0.0061339	0.00308503	1.72727	2.8649	1.32865
Otu00069	T80_1	Sterivex	Tween80_1_Sterivex	0.310563	0.296227	0.324898	None	Sterivex	NoTween_Sterivex	0.297887	0.280363	0.31541	0.012676	0.0158647	0.00948737	1.04255	1.05659	1.03008
Otu00075	T80_1	Sterivex	Tween80_1_Sterivex	0.0547374	0.0464275	0.0630472	None	Sterivex	NoTween_Sterivex	0.0489755	0.0404878	0.0574633	0.00576183	0.0059397	0.00558395	1.11765	1.1467	1.09717
Otu00076	T80_1	Sterivex	Tween80_1_Sterivex	0.406209	0.365255	0.447163	None	Sterivex	NoTween_Sterivex	0.327272	0.311016	0.343528	0.0789371	0.0542396	0.103635	1.2412	1.17439	1.30168
Otu00079	T80_1	Sterivex	Tween80_1_Sterivex	0.047247	0.0388775	0.0556165	None	Sterivex	NoTween_Sterivex	0.0144046	0.0102497	0.0185595	0.0328424	0.0286278	0.0370571	3.28	3.79305	2.99666
Otu00080	T80_1	Sterivex	Tween80_1_Sterivex	0.00979511	0.00564019	0.01395	None	Sterivex	NoTween_Sterivex	0.00115237	0.000576183	0.00172855	0.00864274	0.00506401	0.0122215	8.5	9.7889	8.07037
Otu00085	T80_1	Sterivex	Tween80_1_Sterivex	0.00230473	0.00115237	0.0034571	None	Sterivex	NoTween_Sterivex	0.00172855	0.000730571	0.00272653	0.000576183	0.000421795	0.000730571	1.33333	1.57735	1.26795
Otu00086	T80_1	Sterivex	Tween80_1_Sterivex	0.0478232	0.0453117	0.0503347	None	Sterivex	NoTween_Sterivex	0.012676	0.00946797	0.0158841	0.0351472	0.0358437	0.0344506	3.77273	4.78578	3.16888
Otu00089	T80_1	Sterivex	Tween80_1_Sterivex	0.0247759	0.0192794	0.0302723	None	Sterivex	NoTween_Sterivex	0.0218949	0.0151019	0.028688	0.00288091	0.00417758	0.00158425	1.13158	1.27663	1.05522
Otu00092	T80_1	Sterivex	Tween80_1_Sterivex	0.0639563	0.0552561	0.0726565	None	Sterivex	NoTween_Sterivex	0.0265044	0.0241997	0.0288091	0.0374519	0.0310564	0.0438473	2.41304	2.28334	2.52199
Otu00096	T80_1	Sterivex	Tween80_1_Sterivex	0.00230473	0.000780295	0.00382917	None	Sterivex	NoTween_Sterivex	0.00115237	0	0.00230473	0.00115237	0.000780295	0.00152444	2	2	1.66144
Otu00099	T80_1	Sterivex	Tween80_1_Sterivex	0.0034571	0.00245912	0.00445508	None	Sterivex	NoTween_Sterivex	0.000576183	0	0.00115237	0.00288091	0.00245912	0.00330271	6	5	3.86603
Otu00105	T80_1	Sterivex	Tween80_1_Sterivex	0.131946	0.129868	0.134023	None	Sterivex	NoTween_Sterivex	0.0512803	0.0405163	0.0620443	0.0806656	0.0893521	0.0719791	2.57303	3.20534	2.16012
Otu00113	T80_1	Sterivex	Tween80_1_Sterivex	0.00460946	0.00209794	0.00712099	None	Sterivex	NoTween_Sterivex	0.000576183	0	0.00115237	0.00403328	0.00209794	0.00596862	8	7	6.17945
Otu00115	T80_1	Sterivex	Tween80_1_Sterivex	0.151536	0.119627	0.183445	None	Sterivex	NoTween_Sterivex	0.119846	0.108853	0.130839	0.0316901	0.0107736	0.0526065	1.26442	1.09897	1.40207
Otu00116	T80_1	Sterivex	Tween80_1_Sterivex	0.00115237	2.17E-19	0.00230473	None	Sterivex	NoTween_Sterivex	0.000576183	0	0.00115237	0.000576183	2.17E-19	0.00115237	2	2	2
Otu00117	T80_1	Sterivex	Tween80_1_Sterivex	0.00288091	0.00135648	0.00440535	None	Sterivex	NoTween_Sterivex	0.00115237	0	0.00230473	0.00172855	0.00135648	0.00210062	2.5	1.8	1.91144
Otu00118	T80_1	Sterivex	Tween80_1_Sterivex	0.00403328	0.0034571	0.00460946	None	Sterivex	NoTween_Sterivex	0.00115237	0.000576183	0.00172855	0.00288091	0.00288091	0.00288091	3.5	6	2.66667
Otu00125	T80_1	Sterivex	Tween80_1_Sterivex	0.0103713	0.00864274	0.0120998	None	Sterivex	NoTween_Sterivex	0.00172855	0.000730571	0.00272653	0.00864274	0.00791217	0.00937331	6	11.8301	4.43782
Otu00128	T80_1	Sterivex	Tween80_1_Sterivex	0.0109475	0.0078986	0.0139963	None	Sterivex	NoTween_Sterivex	0.00115237	0	0.00230473	0.00979511	0.0078986	0.0116916	9.5	7.5	6.07288
Otu00132	T80_1	Sterivex	Tween80_1_Sterivex	0.00230473	0.00172855	0.00288091	None	Sterivex	NoTween_Sterivex	0.00115237	0.000576183	0.00172855	0.00115237	0.00115237	0.00115237	2	3	1.66667
Otu00136	T80_1	Sterivex	Tween80_1_Sterivex	0.00749038	0.00398559	0.0109952	None	Sterivex	NoTween_Sterivex	0.00172855	0	0.0034571	0.00576183	0.00398559	0.00753806	4.33333	3.4	3.18046
Otu00146	T80_1	Sterivex	Tween80_1_Sterivex	0.00633801	0.00403328	0.00864274	None	Sterivex	NoTween_Sterivex	0.00576183	0.00255378	0.00896988	0.000576183	0.0014795	-0.000327136	1.1	1.57934	0.963529
Otu00150	T80_1	Sterivex	Tween80_1_Sterivex	0.00460946	0.00230473	0.00691419	None	Sterivex	NoTween_Sterivex	0.00230473	0.00172855	0.00288091	0.00230473	0.000576183	0.00403328	2	1.33333	2.4
Otu00151	T80_1	Sterivex	Tween80_1_Sterivex	0.0034571	0.00245912	0.00445508	None	Sterivex	NoTween_Sterivex	0.00172855	0.000730571	0.00272653	0.00172855	0.00172855	0.00172855	2	3.36603	1.63397
Otu00152	T80_1	Sterivex	Tween80_1_Sterivex	0.0144046	0.00855695	0.0202522	None	Sterivex	NoTween_Sterivex	0.0034571	0.00146114	0.00545305	0.0109475	0.00709581	0.0147991	4.16667	5.85635	3.71392
Otu00153	T80_1	Sterivex	Tween80_1_Sterivex	0.00288091	0.00230473	0.0034571	None	Sterivex	NoTween_Sterivex	0.00230473	0.000780295	0.00382917	0.000576183	0.00152444	-0.000372071	1.25	2.95367	0.902832
Otu00157	T80_1	Sterivex	Tween80_1_Sterivex	0.0795132	0.0717188	0.0873077	None	Sterivex	NoTween_Sterivex	0.0610754	0.0460946	0.0760561	0.0184379	0.0256242	0.0112516	1.30189	1.5559	1.14794
Otu00158	T80_1	Sterivex	Tween80_1_Sterivex	0.0115237	0.00901213	0.0140352	None	Sterivex	NoTween_Sterivex	0.00172855	0	0.0034571	0.00979511	0.00901213	0.0105781	6.66667	5	4.05982
Otu00160	T80_1	Sterivex	Tween80_1_Sterivex	0.00518565	0.00518565	0.00518565	None	Sterivex	NoTween_Sterivex	0.00115237	0.000576183	0.00172855	0.00403328	0.00460946	0.0034571	4.5	9	3
Otu00169	T80_1	Sterivex	Tween80_1_Sterivex	0.0161331	0.0155569	0.0167093	None	Sterivex	NoTween_Sterivex	0.0144046	0.00968831	0.0191208	0.00172855	0.00586863	-0.00241153	1.12	1.60574	0.87388
Otu00171	T80_1	Sterivex	Tween80_1_Sterivex	0.00230473	0.00115237	0.0034571	None	Sterivex	NoTween_Sterivex	0.000576183	0	0.00115237	0.00172855	0.00115237	0.00230473	4	3	3
Otu00178	T80_1	Sterivex	Tween80_1_Sterivex	0.00576183	0.00172855	0.00979511	None	Sterivex	NoTween_Sterivex	0.00460946	0.00403328	0.00518565	0.00115237	-0.00230473	0.00460946	1.25	0.428571	1.88889
Otu00183	T80_1	Sterivex	Tween80_1_Sterivex	0.0749038	0.0668372	0.0829703	None	Sterivex	NoTween_Sterivex	0.0720229	0.0678679	0.0761778	0.00288091	-0.00103073	0.00679256	1.04	0.984813	1.08917
Otu00191	T80_1	Sterivex	Tween80_1_Sterivex	0.00172855	0	0.0034571	None	Sterivex	NoTween_Sterivex	0.00115237	0.000576183	0.00172855	0.000576183	-0.000576183	0.00172855	1.5	0	2
Otu00192	T80_1	Sterivex	Tween80_1_Sterivex	0.0651087	0.0576183	0.072599	None	Sterivex	NoTween_Sterivex	0.053585	0.0460504	0.0611196	0.0115237	0.0115678	0.0114795	1.21505	1.2512	1.18782
Otu00209	T80_1	Sterivex	Tween80_1_Sterivex	0.0305377	0.0260376	0.0350378	None	Sterivex	NoTween_Sterivex	0.0241997	0.0215593	0.0268401	0.00633801	0.00447828	0.00819774	1.2619	1.20772	1.30543
Otu00224	T80_1	Sterivex	Tween80_1_Sterivex	0.00806656	0.00654212	0.009591	None	Sterivex	NoTween_Sterivex	0.00691419	0.00691419	0.00691419	0.00115237	-0.000372071	0.0026768	1.16667	0.946187	1.38715
Otu00233	T80_1	Sterivex	Tween80_1_Sterivex	0.00633801	0.00576183	0.00691419	None	Sterivex	NoTween_Sterivex	0.00230473	0.00115237	0.0034571	0.00403328	0.00460946	0.0034571	2.75	5	2
Otu00236	T80_1	Sterivex	Tween80_1_Sterivex	0.0628039	0.0607265	0.0648814	None	Sterivex	NoTween_Sterivex	0.0507041	0.0457812	0.055627	0.0120998	0.0149453	0.00925439	1.23864	1.32645	1.16637
Otu00242	T80_1	Sterivex	Tween80_1_Sterivex	0.00230473	4.34E-19	0.00460946	None	Sterivex	NoTween_Sterivex	0.00115237	0	0.00230473	0.00115237	4.34E-19	0.00230473	2	2	2
Otu00253	T80_1	Sterivex	Tween80_1_Sterivex	0.00806656	0.0059891	0.010144	None	Sterivex	NoTween_Sterivex	0.00576183	0.00288091	0.00864274	0.00230473	0.00310819	0.00150127	1.4	2.07889	1.1737
Otu00265	T80_1	Sterivex	Tween80_1_Sterivex	0.0034571	0.00245912	0.00445508	None	Sterivex	NoTween_Sterivex	0.000576183	0	0.00115237	0.00288091	0.00245912	0.00330271	6	4	3.86603
Otu00272	T80_1	Sterivex	Tween80_1_Sterivex	0.0132522	0.0100442	0.0164603	None	Sterivex	NoTween_Sterivex	0.00288091	0.00230473	0.0034571	0.0103713	0.00773943	0.0130032	4.6	4.35806	4.76129
Otu00276	T80_1	Sterivex	Tween80_1_Sterivex	0.0115237	0.00847479	0.0145725	None	Sterivex	NoTween_Sterivex	0.00921893	0.00691419	0.0115237	0.00230473	0.00156059	0.00304887	1.25	1.22571	1.26458
Otu00287	T80_1	Sterivex	Tween80_1_Sterivex	0.00403328	0.00288091	0.00518565	None	Sterivex	NoTween_Sterivex	0.00172855	0.000730571	0.00272653	0.00230473	0.00215034	0.00245912	2.33333	3.94338	1.90192
Otu00296	T80_1	Sterivex	Tween80_1_Sterivex	0.0207426	0.0122159	0.0292693	None	Sterivex	NoTween_Sterivex	0.0178617	0.0148128	0.0209105	0.00288091	-0.00259694	0.00835877	1.16129	0.824683	1.39974
Otu00309	T80_1	Sterivex	Tween80_1_Sterivex	0.0034571	0.00146114	0.00545305	None	Sterivex	NoTween_Sterivex	0.00172855	0.000730571	0.00272653	0.00172855	0.000730571	0.00272653	2	2	2
Otu00316	T80_1	Sterivex	Tween80_1_Sterivex	0.0299615	0.022742	0.0371811	None	Sterivex	NoTween_Sterivex	0.0299615	0.0222098	0.0377133	3.47E-18	0.000532197	-0.000532197	1	1.02396	0.985888
Otu00318	T80_1	Sterivex	Tween80_1_Sterivex	0.00172855	0.000730571	0.00272653	None	Sterivex	NoTween_Sterivex	0.000576183	0	0.00115237	0.00115237	0.000730571	0.00157416	3	2.5	2.36603
Otu00323	T80_1	Sterivex	Tween80_1_Sterivex	0.00633801	0.0034571	0.00921893	None	Sterivex	NoTween_Sterivex	0.00403328	0.00250884	0.00555772	0.00230473	0.000948254	0.00366121	1.57143	1.37796	1.65876
Otu00326	T80_1	Sterivex	Tween80_1_Sterivex	0.00806656	0.00654212	0.009591	None	Sterivex	NoTween_Sterivex	0.000576183	0	0.00115237	0.00749038	0.00654212	0.00843863	14	7	8.32288
Otu00327	T80_1	Sterivex	Tween80_1_Sterivex	0.00115237	0	0.00230473	None	Sterivex	NoTween_Sterivex	0.000576183	0	0.00115237	0.000576183	0	0.00115237	2	2	2
Otu00333	T80_1	Sterivex	Tween80_1_Sterivex	0.0172855	0.0152895	0.0192814	None	Sterivex	NoTween_Sterivex	0.00691419	0.00491824	0.00891015	0.0103713	0.0103713	0.0103713	2.5	3.10874	2.16399
Otu00336	T80_1	Sterivex	Tween80_1_Sterivex	0.00576183	0.00460946	0.00691419	None	Sterivex	NoTween_Sterivex	0.00460946	0.00403328	0.00518565	0.00115237	0.000576183	0.00172855	1.25	1.14286	1.33333
Otu00349	T80_1	Sterivex	Tween80_1_Sterivex	0.0120998	0.00945944	0.0147402	None	Sterivex	NoTween_Sterivex	0.00806656	0.00501769	0.0111154	0.00403328	0.00444175	0.00362481	1.5	1.88522	1.32611
Otu00369	T80_1	Sterivex	Tween80_1_Sterivex	0.00403328	0.00172855	0.00633801	None	Sterivex	NoTween_Sterivex	0.00115237	0.000576183	0.00172855	0.00288091	0.00115237	0.00460946	3.5	3	3.66667
Otu00372	T80_1	Sterivex	Tween80_1_Sterivex	0.0172855	0.0122956	0.0222754	None	Sterivex	NoTween_Sterivex	0.0109475	0.00887002	0.0130249	0.00633801	0.00342558	0.00925044	1.57895	1.3862	1.71021
Otu00386	T80_1	Sterivex	Tween80_1_Sterivex	0.00230473	0.00172855	0.00288091	None	Sterivex	NoTween_Sterivex	0.00115237	0	0.00230473	0.00115237	0.00172855	0.000576183	2	1.5	1.25
Otu00395	T80_1	Sterivex	Tween80_1_Sterivex	0.0184379	0.0163604	0.0205153	None	Sterivex	NoTween_Sterivex	0.00749038	0.0044415	0.0105393	0.0109475	0.0119189	0.00997606	2.46154	3.68353	1.94656
Otu00421	T80_1	Sterivex	Tween80_1_Sterivex	0.00403328	0.00250884	0.00555772	None	Sterivex	NoTween_Sterivex	0.00172855	0	0.0034571	0.00230473	0.00250884	0.00210062	2.33333	2	1.60763
Otu00422	T80_1	Sterivex	Tween80_1_Sterivex	0.00115237	0.000576183	0.00172855	None	Sterivex	NoTween_Sterivex	0.000576183	0	0.00115237	0.000576183	0.000576183	0.000576183	2	1.8	1.5
Otu00425	T80_1	Sterivex	Tween80_1_Sterivex	0.0161331	0.0140557	0.0182106	None	Sterivex	NoTween_Sterivex	0.0120998	0.0103713	0.0138284	0.00403328	0.00368437	0.00438219	1.33333	1.35525	1.3169
Otu00428	T80_1	Sterivex	Tween80_1_Sterivex	0.00576183	0.00423739	0.00728627	None	Sterivex	NoTween_Sterivex	0.0034571	0.00245912	0.00445508	0.00230473	0.00177827	0.00283119	1.66667	1.72313	1.6355
Otu00434	T80_1	Sterivex	Tween80_1_Sterivex	0.0195902	0.0172855	0.0218949	None	Sterivex	NoTween_Sterivex	0.0184379	0.0124223	0.0244534	0.00115237	0.00486316	-0.00255843	1.0625	1.39149	0.895375
Otu00445	T80_1	Sterivex	Tween80_1_Sterivex	0.00230473	0	0.00460946	None	Sterivex	NoTween_Sterivex	0.00172855	0.000730571	0.00272653	0.000576183	-0.000730571	0.00188294	1.33333	0	1.6906
Otu00464	T80_1	Sterivex	Tween80_1_Sterivex	0.0195902	0.0170787	0.0221017	None	Sterivex	NoTween_Sterivex	0.019014	0.014664	0.0233641	0.000576183	0.00241474	-0.00126238	1.0303	1.16467	0.945969
Otu00465	T80_1	Sterivex	Tween80_1_Sterivex	0.00115237	0	0.00230473	None	Sterivex	NoTween_Sterivex	0.000576183	1.08E-19	0.00115237	0.000576183	-1.08e-19	0.00115237	2	0	2
Otu00466	T80_1	Sterivex	Tween80_1_Sterivex	0.00633801	0.00481357	0.00786245	None	Sterivex	NoTween_Sterivex	0.0034571	0.00245912	0.00445508	0.00288091	0.00235446	0.00340737	1.83333	1.95744	1.76483
Otu00477	T80_1	Sterivex	Tween80_1_Sterivex	0.0236235	0.0201187	0.0271283	None	Sterivex	NoTween_Sterivex	0.0144046	0.0111965	0.0176126	0.00921893	0.00892219	0.00951566	1.64	1.79687	1.54027
Otu00490	T80_1	Sterivex	Tween80_1_Sterivex	0.00172855	0.000730571	0.00272653	None	Sterivex	NoTween_Sterivex	0.00115237	0.000576183	0.00172855	0.000576183	0.000154388	0.000997978	1.5	1.26795	1.57735
Otu00492	T80_1	Sterivex	Tween80_1_Sterivex	0.0236235	0.0187006	0.0285464	None	Sterivex	NoTween_Sterivex	0.0172855	0.00911668	0.0254543	0.00633801	0.00958391	0.00309212	1.36667	2.05125	1.12148
Otu00499	T80_1	Sterivex	Tween80_1_Sterivex	0.00172855	0.000730571	0.00272653	None	Sterivex	NoTween_Sterivex	0.000576183	0	0.00115237	0.00115237	0.000730571	0.00157416	3	2.8	2.36603
Otu00500	T80_1	Sterivex	Tween80_1_Sterivex	0.00172855	0.000730571	0.00272653	None	Sterivex	NoTween_Sterivex	0.00115237	0	0.00230473	0.000576183	0.000730571	0.000421795	1.5	1.2	1.18301
Otu00506	T80_1	Sterivex	Tween80_1_Sterivex	0.00172855	0.000730571	0.00272653	None	Sterivex	NoTween_Sterivex	0.000576183	1.08E-19	0.00115237	0.00115237	0.000730571	0.00157416	3	2	2.36603
Otu00523	T80_1	Sterivex	Tween80_1_Sterivex	0.00460946	0.00403328	0.00518565	None	Sterivex	NoTween_Sterivex	0.00288091	0.000803458	0.00495837	0.00172855	0.00322982	0.000227275	1.6	5.0199	1.04584
Otu00544	T80_1	Sterivex	Tween80_1_Sterivex	0.0132522	0.0103713	0.0161331	None	Sterivex	NoTween_Sterivex	0.012676	0.0111516	0.0142005	0.000576183	-0.000780295	0.00193266	1.04545	0.930028	1.1361
Otu00545	T80_1	Sterivex	Tween80_1_Sterivex	0.00288091	0.00230473	0.0034571	None	Sterivex	NoTween_Sterivex	0.000576183	0	0.00115237	0.00230473	0.00230473	0.00230473	5	2	3
Otu00580	T80_1	Sterivex	Tween80_1_Sterivex	0.012676	0.00806656	0.0172855	None	Sterivex	NoTween_Sterivex	0.00806656	0.00691419	0.00921893	0.00460946	0.00115237	0.00806656	1.57143	1.16667	1.875
Otu00594	T80_1	Sterivex	Tween80_1_Sterivex	0.00864274	0.00691419	0.0103713	None	Sterivex	NoTween_Sterivex	0.00749038	0.00596594	0.00901481	0.00115237	0.000948254	0.00135648	1.15385	1.15894	1.15047
Otu00614	T80_1	Sterivex	Tween80_1_Sterivex	0.00749038	0.00691419	0.00806656	None	Sterivex	NoTween_Sterivex	0.00576183	0.0034571	0.00806656	0.00172855	0.0034571	0	1.3	2	1
Otu00615	T80_1	Sterivex	Tween80_1_Sterivex	0.00403328	0.00250884	0.00555772	None	Sterivex	NoTween_Sterivex	0.0034571	0.00146114	0.00545305	0.000576183	0.0010477	0.000104663	1.16667	1.71704	1.01919
Otu00623	T80_1	Sterivex	Tween80_1_Sterivex	0.00288091	0.00230473	0.0034571	None	Sterivex	NoTween_Sterivex	0.000576183	0	0.00115237	0.00230473	0.00230473	0.00230473	5	2	3
Otu00636	T80_1	Sterivex	Tween80_1_Sterivex	0.00518565	0.0034571	0.00691419	None	Sterivex	NoTween_Sterivex	0.00518565	0.00418767	0.00618362	8.67E-19	-0.000730571	0.000730571	1	0.825542	1.11815
Otu00644	T80_1	Sterivex	Tween80_1_Sterivex	0.00288091	0.000803458	0.00495837	None	Sterivex	NoTween_Sterivex	0.00172855	0.00172855	0.00172855	0.00115237	-0.000925091	0.00322982	1.66667	0.464816	2.86852
Otu00706	T80_1	Sterivex	Tween80_1_Sterivex	0.00518565	0.0034571	0.00691419	None	Sterivex	NoTween_Sterivex	0.00230473	0.00172855	0.00288091	0.00288091	0.00172855	0.00403328	2.25	2	2.4
Otu00712	T80_1	Sterivex	Tween80_1_Sterivex	0.00172855	0.000730571	0.00272653	None	Sterivex	NoTween_Sterivex	0.000576183	1.08E-19	0.00115237	0.00115237	0.000730571	0.00157416	3	2	2.36603
Otu00739	T80_1	Sterivex	Tween80_1_Sterivex	0.00460946	0.00308503	0.0061339	None	Sterivex	NoTween_Sterivex	0.00172855	0	0.0034571	0.00288091	0.00308503	0.0026768	2.66667	2.1	1.77429
Otu00762	T80_1	Sterivex	Tween80_1_Sterivex	0.0034571	0.00172855	0.00518565	None	Sterivex	NoTween_Sterivex	0.0034571	0.00245912	0.00445508	4.34E-19	-0.000730571	0.000730571	1	0.702914	1.16399
Otu00765	T80_1	Sterivex	Tween80_1_Sterivex	0.00921893	0.00429602	0.0141418	None	Sterivex	NoTween_Sterivex	0.00921893	0.0034571	0.0149808	1.73E-18	0.00083892	-0.00083892	1	1.24267	0.944
Otu00787	T80_1	Sterivex	Tween80_1_Sterivex	0.00172855	0	0.0034571	None	Sterivex	NoTween_Sterivex	0.000576183	1.08E-19	0.00115237	0.00115237	-1.08e-19	0.00230473	3	0	3
Otu00798	T80_1	Sterivex	Tween80_1_Sterivex	0.00518565	0.00158738	0.00878391	None	Sterivex	NoTween_Sterivex	0.00115237	0.000576183	0.00172855	0.00403328	0.0010112	0.00705536	4.5	2.755	5.08167
Otu00815	T80_1	Sterivex	Tween80_1_Sterivex	0.00172855	0	0.0034571	None	Sterivex	NoTween_Sterivex	0.000576183	1.08E-19	0.00115237	0.00115237	-1.08e-19	0.00230473	3	0	3
Otu00842	T80_1	Sterivex	Tween80_1_Sterivex	0.00403328	0.00195582	0.00611074	None	Sterivex	NoTween_Sterivex	0.00172855	0	0.0034571	0.00230473	0.00195582	0.00265364	2.33333	1.9	1.76759
Otu00847	T80_1	Sterivex	Tween80_1_Sterivex	0.00403328	0.00152176	0.0065448	None	Sterivex	NoTween_Sterivex	0.00230473	0.000780295	0.00382917	0.00172855	0.000741462	0.00271564	1.75	1.95023	1.7092
Otu00853	T80_1	Sterivex	Tween80_1_Sterivex	0.00172855	0.000730571	0.00272653	None	Sterivex	NoTween_Sterivex	0.000576183	1.08E-19	0.00115237	0.00115237	0.000730571	0.00157416	3	2	2.36603
Otu00902	T80_1	Sterivex	Tween80_1_Sterivex	0.00403328	0.00152176	0.0065448	None	Sterivex	NoTween_Sterivex	0.0034571	0.00146114	0.00545305	0.000576183	6.06E-05	0.00109175	1.16667	1.04149	1.20021
Otu00921	T80_1	Sterivex	Tween80_1_Sterivex	0.00403328	0.00288091	0.00518565	None	Sterivex	NoTween_Sterivex	0.00230473	0.000780295	0.00382917	0.00172855	0.00210062	0.00135648	1.75	3.69208	1.35425
Otu00933	T80_1	Sterivex	Tween80_1_Sterivex	0.00288091	0.00230473	0.0034571	None	Sterivex	NoTween_Sterivex	0.00172855	0.000730571	0.00272653	0.00115237	0.00157416	0.000730571	1.66667	3.1547	1.26795
Otu00937	T80_1	Sterivex	Tween80_1_Sterivex	0.00230473	4.34E-19	0.00460946	None	Sterivex	NoTween_Sterivex	0.00172855	0	0.0034571	0.000576183	4.34E-19	0.00115237	1.33333	1.33333	1.33333
Otu00972	T80_1	Sterivex	Tween80_1_Sterivex	0.00576183	0.00225705	0.00926661	None	Sterivex	NoTween_Sterivex	0.00403328	0.00172855	0.00633801	0.00172855	0.000528497	0.0029286	1.42857	1.30575	1.46207
Otu00979	T80_1	Sterivex	Tween80_1_Sterivex	0.00864274	0.00664679	0.0106387	None	Sterivex	NoTween_Sterivex	0.00403328	0.00152176	0.0065448	0.00460946	0.00512503	0.0040939	2.14286	4.36784	1.62552
Otu01000	T80_1	Sterivex	Tween80_1_Sterivex	0.00403328	0.00172855	0.00633801	None	Sterivex	NoTween_Sterivex	0.00288091	0.00172855	0.00403328	0.00115237	2.17E-19	0.00230473	1.4	1	1.57143
Otu01093	T80_1	Sterivex	Tween80_1_Sterivex	0.00288091	0.00172855	0.00403328	None	Sterivex	NoTween_Sterivex	0.00230473	0.00172855	0.00288091	0.000576183	0	0.00115237	1.25	1	1.4
Otu01120	T80_1	Sterivex	Tween80_1_Sterivex	0.00288091	0.00135648	0.00440535	None	Sterivex	NoTween_Sterivex	0.00172855	0.000730571	0.00272653	0.00115237	0.000625907	0.00167882	1.66667	1.85674	1.61574
Otu01136	T80_1	Sterivex	Tween80_1_Sterivex	0.0034571	0.00245912	0.00445508	None	Sterivex	NoTween_Sterivex	0.00230473	0.00172855	0.00288091	0.00115237	0.000730571	0.00157416	1.5	1.42265	1.54641
Otu01238	T80_1	Sterivex	Tween80_1_Sterivex	0.00633801	0.00255973	0.0101163	None	Sterivex	NoTween_Sterivex	0.00518565	0.0034571	0.00691419	0.00115237	-0.000897369	0.0032021	1.22222	0.740427	1.46312
Otu01256	T80_1	Sterivex	Tween80_1_Sterivex	0.00172855	0	0.0034571	None	Sterivex	NoTween_Sterivex	0.000576183	0	0.00115237	0.00115237	0	0.00230473	3	3	3
Otu01307	T80_1	Sterivex	Tween80_1_Sterivex	0.00288091	0.000803458	0.00495837	None	Sterivex	NoTween_Sterivex	0.00115237	2.17E-19	0.00230473	0.00172855	0.000803458	0.00265364	2.5	2	2.15139
Otu01440	T80_1	Sterivex	Tween80_1_Sterivex	0.0034571	0.0034571	0.0034571	None	Sterivex	NoTween_Sterivex	0.00115237	2.17E-19	0.00230473	0.00230473	0.0034571	0.00115237	3	2	1.5
Otu01636	T80_1	Sterivex	Tween80_1_Sterivex	0.00230473	0.000780295	0.00382917	None	Sterivex	NoTween_Sterivex	0.00172855	0.000730571	0.00272653	0.000576183	4.97E-05	0.00110264	1.33333	1.06806	1.40441
Otu01638	T80_1	Sterivex	Tween80_1_Sterivex	0.00115237	0.000576183	0.00172855	None	Sterivex	NoTween_Sterivex	0.000576183	0	0.00115237	0.000576183	0.000576183	0.000576183	2	2	1.5
Otu01931	T80_1	Sterivex	Tween80_1_Sterivex	0.0034571	0.00172855	0.00518565	None	Sterivex	NoTween_Sterivex	0.00115237	0.000576183	0.00172855	0.00230473	0.00115237	0.0034571	3	3	3
Otu02251	T80_1	Sterivex	Tween80_1_Sterivex	0.00115237	0.000576183	0.00172855	None	Sterivex	NoTween_Sterivex	0.000576183	0	0.00115237	0.000576183	0.000576183	0.000576183	2	2	1.5
Otu02260	T80_1	Sterivex	Tween80_1_Sterivex	0.00230473	0.000780295	0.00382917	None	Sterivex	NoTween_Sterivex	0.00115237	0.000576183	0.00172855	0.00115237	0.000204112	0.00210062	2	1.35425	2.21525
Otu02287	T80_1	Sterivex	Tween80_1_Sterivex	0.00172855	0.000730571	0.00272653	None	Sterivex	NoTween_Sterivex	0.00115237	0.000576183	0.00172855	0.000576183	0.000154388	0.000997978	1.5	1.26795	1.57735
Otu02548	T80_1	Sterivex	Tween80_1_Sterivex	0.00230473	0.00115237	0.0034571	None	Sterivex	NoTween_Sterivex	0.00115237	0.000576183	0.00172855	0.00115237	0.000576183	0.00172855	2	2	2
Otu03054	T80_1	Sterivex	Tween80_1_Sterivex	0.00115237	2.17E-19	0.00230473	None	Sterivex	NoTween_Sterivex	0.000576183	0	0.00115237	0.000576183	2.17E-19	0.00115237	2	2	2
