# Supplementary material for: Detergent-based separation of microbes from marine particles
Source: Appl Environ Microbiol. 2025 Sep 25;91(10):e01426-25. doi: 10.1128/aem.01426-25 (PMC12542791; doi:10.1128/aem.01426-25)
Supplement: Table S3 — Statistical enrichment of PA-OTUs. [file aem.01426-25-s0009.xlsx]

## Sheet: Caption
Table S3. Statistical enrichment of PA-OTUs.
Wilcoxon statistical significance of E-PA-OTUs for each Tween treatment, P values < 0.05. Relative abundances of PA-OTUs in the FL Tween treatments compared the same PA-OTUs in the FL control treatment.

## Sheet: TableS3_E_PA_OTUs_SignificantCh
Tween	OTU	W_stat	p_value
T20_001	Otu00027	0	0.0404278
T20_001	Otu00028	0	0.0404278
T20_001	Otu00032	0	0.0404278
T20_001	Otu00034	0	0.0382612
T20_001	Otu00043	0	0.0404278
T20_001	Otu00046	0	0.0404278
T20_001	Otu00048	0	0.0382612
T20_001	Otu00059	0	0.0404278
T20_001	Otu00060	0	0.0404278
T20_001	Otu00076	0	0.0404278
T20_001	Otu00079	0	0.0404278
T20_001	Otu00086	0	0.0404278
T20_001	Otu00092	0	0.0382612
T20_001	Otu00128	0	0.0360991
T20_001	Otu00129	0	0.0404278
T20_001	Otu00136	0	0.0360991
T20_001	Otu00169	0	0.0382612
T20_001	Otu00183	0	0.0404278
T20_001	Otu00192	0	0.0404278
T20_001	Otu00210	0	0.0404278
T20_001	Otu00216	0	0.0404278
T20_001	Otu00224	0	0.0318013
T20_001	Otu00249	0	0.0382612
T20_001	Otu00272	0	0.0382612
T20_001	Otu00306	0	0.0382612
T20_001	Otu00326	0	0.0382612
T20_001	Otu00333	0	0.0404278
T20_001	Otu00387	0	0.0318013
T20_001	Otu00419	0	0.0404278
T20_001	Otu00495	0	0.0382612
T20_001	Otu00739	0	0.0445962
T20_001	Otu01208	0	0.0318013
T20_005	Otu00007	2	0.0445962
T20_005	Otu00009	2	0.0445962
T20_005	Otu00011	0	0.0131197
T20_005	Otu00015	2	0.0445962
T20_005	Otu00019	2	0.03232
T20_005	Otu00020	0	0.0131197
T20_005	Otu00028	0	0.0128006
T20_005	Otu00031	2	0.0445962
T20_005	Otu00034	0	0.0106459
T20_005	Otu00036	0	0.0131197
T20_005	Otu00041	0	0.0106459
T20_005	Otu00047	0	0.0106459
T20_005	Otu00050	2	0.0445962
T20_005	Otu00053	1	0.0234724
T20_005	Otu00059	0	0.0131197
T20_005	Otu00060	0	0.0131197
T20_005	Otu00065	2	0.0445962
T20_005	Otu00079	0	0.0131197
T20_005	Otu00092	0	0.0106459
T20_005	Otu00105	2	0.0445962
T20_005	Otu00119	0	0.0131197
T20_005	Otu00128	0	0.0106459
T20_005	Otu00136	2	0.0391241
T20_005	Otu00169	0	0.0131197
T20_005	Otu00192	0	0.0131197
T20_005	Otu00224	0	0.00455789
T20_005	Otu00233	2	0.0316454
T20_005	Otu00326	0	0.0106459
T20_005	Otu00333	0	0.0131197
T20_005	Otu00340	2	0.0445962
T20_005	Otu00422	1	0.0196798
T20_005	Otu00456	0	0.0131197
T20_005	Otu00466	1	0.0229904
T20_005	Otu00523	2	0.0445962
T20_005	Otu00580	1	0.0196798
T20_005	Otu00921	1	0.0229904
T20_005	Otu00972	2	0.0384406
T20_005	Otu01208	3	0.0250028
T20_005	Otu01638	2	0.032996
T20_005	Otu00022	0	0.0131197
T20_005	Otu00051	0	0.0131197
T20_005	Otu00089	1	0.0234724
T20_005	Otu00160	2	0.0316454
T20_005	Otu00323	2	0.0384406
T20_005	Otu00372	1	0.0234724
T20_005	Otu00477	2	0.0445962
T20_01	Otu00007	0	0.0404278
T20_01	Otu00009	0	0.0404278
T20_01	Otu00019	0	0.0360991
T20_01	Otu00024	0	0.0360991
T20_01	Otu00027	0	0.0404278
T20_01	Otu00028	0	0.0404278
T20_01	Otu00031	0	0.0404278
T20_01	Otu00034	0	0.0382612
T20_01	Otu00036	0	0.0404278
T20_01	Otu00041	0	0.0382612
T20_01	Otu00046	0	0.0404278
T20_01	Otu00048	0	0.0382612
T20_01	Otu00050	0	0.0404278
T20_01	Otu00055	0	0.0360991
T20_01	Otu00059	0	0.0404278
T20_01	Otu00060	0	0.0404278
T20_01	Otu00076	0	0.0404278
T20_01	Otu00079	0	0.0404278
T20_01	Otu00092	0	0.0382612
T20_01	Otu00105	0	0.0404278
T20_01	Otu00128	0	0.0382612
T20_01	Otu00136	0	0.0382612
T20_01	Otu00152	0	0.0404278
T20_01	Otu00192	0	0.0382612
T20_01	Otu00233	0	0.0360991
T20_01	Otu00272	0	0.0360991
T20_01	Otu00306	0	0.0404278
T20_01	Otu00326	0	0.0382612
T20_01	Otu00333	0	0.0404278
T20_01	Otu00051	0	0.0404278
T20_01	Otu00510	0	0.0382612
T80_001	Otu00007	0	0.0404278
T80_001	Otu00009	0	0.0404278
T80_001	Otu00015	0	0.0404278
T80_001	Otu00019	0	0.0360991
T80_001	Otu00020	0	0.0404278
T80_001	Otu00024	0	0.0382612
T80_001	Otu00025	0	0.0382612
T80_001	Otu00027	0	0.0404278
T80_001	Otu00028	0	0.0404278
T80_001	Otu00031	0	0.0404278
T80_001	Otu00032	0	0.0404278
T80_001	Otu00036	0	0.0404278
T80_001	Otu00041	0	0.0382612
T80_001	Otu00043	0	0.0404278
T80_001	Otu00046	0	0.0404278
T80_001	Otu00047	0	0.0360991
T80_001	Otu00048	0	0.0382612
T80_001	Otu00049	0	0.0404278
T80_001	Otu00059	0	0.0404278
T80_001	Otu00060	0	0.0404278
T80_001	Otu00076	0	0.0404278
T80_001	Otu00079	0	0.0404278
T80_001	Otu00080	0	0.0360991
T80_001	Otu00086	0	0.0404278
T80_001	Otu00092	0	0.0382612
T80_001	Otu00122	0	0.0404278
T80_001	Otu00125	0	0.0382612
T80_001	Otu00152	0	0.0404278
T80_001	Otu00158	0	0.0360991
T80_001	Otu00183	0	0.0404278
T80_001	Otu00272	0	0.0382612
T80_001	Otu00326	0	0.0360991
T80_001	Otu00333	0	0.0404278
T80_001	Otu00545	0	0.0382612
T80_001	Otu00051	0	0.0404278
T80_005	Otu00007	0	0.0404278
T80_005	Otu00009	0	0.0404278
T80_005	Otu00011	0	0.0404278
T80_005	Otu00015	0	0.0404278
T80_005	Otu00019	0	0.0382612
T80_005	Otu00020	0	0.0404278
T80_005	Otu00025	0	0.0404278
T80_005	Otu00027	0	0.0404278
T80_005	Otu00028	0	0.0404278
T80_005	Otu00031	0	0.0404278
T80_005	Otu00034	0	0.0382612
T80_005	Otu00036	0	0.0404278
T80_005	Otu00043	0	0.0404278
T80_005	Otu00046	0	0.0404278
T80_005	Otu00047	0	0.0382612
T80_005	Otu00048	0	0.0382612
T80_005	Otu00049	0	0.0404278
T80_005	Otu00060	0	0.0404278
T80_005	Otu00076	0	0.0404278
T80_005	Otu00079	0	0.0404278
T80_005	Otu00086	0	0.0404278
T80_005	Otu00092	0	0.0382612
T80_005	Otu00119	0	0.0404278
T80_005	Otu00128	0	0.0382612
T80_005	Otu00152	0	0.0404278
T80_005	Otu00233	0	0.0360991
T80_005	Otu00304	0	0.0404278
T80_005	Otu00326	0	0.0360991
T80_005	Otu00333	0	0.0404278
T80_005	Otu00387	0	0.0296732
T80_005	Otu00425	0	0.0382612
T80_005	Otu00514	0	0.0234271
T80_005	Otu00545	0	0.0360991
T80_005	Otu00022	0	0.0404278
T80_005	Otu00115	0	0.0404278
T80_005	Otu00739	0	0.0196798
T80_005	Otu00943	0	0.0296732
T80_01	Otu00007	0	0.0404278
T80_01	Otu00009	0	0.0404278
T80_01	Otu00019	0	0.0360991
T80_01	Otu00020	0	0.0404278
T80_01	Otu00025	0	0.0404278
T80_01	Otu00027	0	0.0404278
T80_01	Otu00028	0	0.0404278
T80_01	Otu00031	0	0.0404278
T80_01	Otu00032	0	0.0404278
T80_01	Otu00036	0	0.0404278
T80_01	Otu00041	0	0.0360991
T80_01	Otu00043	0	0.0404278
T80_01	Otu00046	0	0.0404278
T80_01	Otu00048	0	0.0382612
T80_01	Otu00049	0	0.0404278
T80_01	Otu00050	0	0.0404278
T80_01	Otu00059	0	0.0404278
T80_01	Otu00060	0	0.0404278
T80_01	Otu00076	0	0.0404278
T80_01	Otu00079	0	0.0404278
T80_01	Otu00086	0	0.0404278
T80_01	Otu00092	0	0.0382612
T80_01	Otu00105	0	0.0404278
T80_01	Otu00122	0	0.0404278
T80_01	Otu00192	0	0.0404278
T80_01	Otu00333	0	0.0382612
T80_01	Otu00580	0	0.0382612
T80_01	Otu01208	0	0.0296732
T80_01	Otu00115	0	0.0404278
T80_01	Otu00372	0	0.0404278
T80_01	Otu00644	0	0.0296732
T80_01	Otu00069	0	0.0404278
T80_01	Otu00739	0	0.0404278
T80_1	Otu00007	0	0.0404278
T80_1	Otu00009	0	0.0404278
T80_1	Otu00019	0	0.0382612
T80_1	Otu00027	0	0.0404278
T80_1	Otu00028	0	0.0404278
T80_1	Otu00031	0	0.0404278
T80_1	Otu00036	0	0.0404278
T80_1	Otu00041	0	0.0382612
T80_1	Otu00043	0	0.0404278
T80_1	Otu00044	0	0.0404278
T80_1	Otu00046	0	0.0404278
T80_1	Otu00048	0	0.0382612
T80_1	Otu00054	0	0.0382612
T80_1	Otu00059	0	0.0404278
T80_1	Otu00060	0	0.0404278
T80_1	Otu00079	0	0.0404278
T80_1	Otu00086	0	0.0404278
T80_1	Otu00092	0	0.0382612
T80_1	Otu00105	0	0.0404278
T80_1	Otu00118	0	0.0360991
T80_1	Otu00125	0	0.0382612
T80_1	Otu00128	0	0.0382612
T80_1	Otu00158	0	0.0382612
T80_1	Otu00233	0	0.0360991
T80_1	Otu00272	0	0.0382612
T80_1	Otu00326	0	0.0382612
T80_1	Otu00333	0	0.0404278
T80_1	Otu00395	0	0.0404278
T80_1	Otu00160	0	0.0296732
T80_1	Otu00739	0	0.0404278
